# Supplementary material for: Developing a powerful In Silico tool for the discovery of novel caspase-3 substrates: a preliminary screening of the human proteome
Source: BMC Bioinformatics. 2012 Jan 23;13:14. doi: 10.1186/1471-2105-13-14 (PMC3324375; doi:10.1186/1471-2105-13-14)
Supplement: Additional file 3 — Prediction results of non-caspase-3 substrates. The three Excel sheets show the prediction results for 25 non-caspase-3 substrates (17 cleavage sites for caspase-1, 12 cleavage sites for caspase-8 and 5 cleavage sites for caspase-9). The Pub Med ID reference and the CAT3 score for each cleavage site are shown. [file 1471-2105-13-14-S3.XLS]

## Sheet: Caspase-1
Accession #	Name	Cleavage position (P1)	P4-P1	Reference PubMed ID	CAT3 SCORE
P01584	IL-1β	27	FEAD	10872455	26
P01584	IL-1β	116	YVHD	10872455	4
Q14116	1L-18	36	LESD	10872455	4
P60709	β-actin	11	LVVD	8700913	7
P60709	β-actin	244	ELPD	8700913	24
P04406	GAPDH	189	KTVD	17959595	17
O60260	Parkin	126	LHTD	12692130	16
P29466	Caspase-1	103	NMQD	7721861	4
P29466	Caspase-1	119	AVQD	7721861	13
P29466	Caspase-1	297	WFKD	7721861	9
P29466	Caspase-1	316	FEDD	7721861	9
Q9NZH6	IL1F7	20	WEKD	12096920	12
O15553	Pyrin	330	CVRD	18577712	12
P54252	Ataxin-3	241	QEID	15140190	4
P54252	Ataxin-3	244	DMED	15140190	9
P54252	Ataxin-3	248	EEAD	15140190	6
P47712	PLA2G4A	459	YQSD	9875225	9

## Sheet: Caspase-8
Accession #	Name	Cleavage position (P1)	P4-P1	Reference PubMed ID	CAT3 SCORE
Q13546	RIPK1	324	LQLD	10521396	3
Q9Y572	RIPK3	328	TEMD	17644308	22
Q9NQC7	CYLD	215	LESD	22037414	8
Q15149	Plectin	2395	ILRD	10891503	-6
P55957	BID	60	LQTD	9727492	17
Q14653	IRF3	121	SQPD	21816816	9
Q14457	Beclin1	133	TDVD	21444671	22
Q14457	Beclin1	146	TLLD	21444671	2
O60260	Parkin	126	LHTD	12692130	16
P42574	pro-Caspase-3	175	IETD	16186808	23
P51572	Bap31	164	AAVD	9334338	19
P51572	Bap31	238	AAVD	9334338	33

## Sheet: Caspase-9
Accession #	Name	Cleavage position (P1)	P4-P1	Reference PubMed ID	CAT3 SCORE
P42574	pro-Caspase-3	28	ESMD	15274128	16
P42574	pro-Caspase-3	175	IETD	15274128	23
P08670	Vimentin	259	IDVD	11514563	3
P43146	DCC	1290	LSVD	11248093	16
P06400	RB1	270	LEND	15735701	1
P04049	RAF1	279	MIED	15674327	-1
