# Supplementary material for: Developing a powerful In Silico tool for the discovery of novel caspase-3 substrates: a preliminary screening of the human proteome
Source: BMC Bioinformatics. 2012 Jan 23;13:14. doi: 10.1186/1471-2105-13-14 (PMC3324375; doi:10.1186/1471-2105-13-14)
Supplement: Additional file 4 — Detailed results of the performance comparison. This table shows the prediction results of CAT3 versus CASVM and Cascleave for 16 caspase substrates (17 cleavage sites) that were not originally included in the training of CAT3. The cleavage position(s) in all these substrates were confirmed by site directed mutagenesis. [file 1471-2105-13-14-S4.XLS]

## Sheet: download
									CASVM (P4-P1)		CasCleave		CAT3 (>30)		CasPredictor (>0.57)
Accession	Entry name	Status	Protein names	Gene names	Organism	Length			TP	FP	TP	FP	TP	FP	TP	FP
O95817	BAG3_HUMAN	reviewed	BAG family molecular chaperone regulator 3 (BAG-3) (Bcl-2-associated athanogene 3) (Bcl-2-binding protein Bis) (Docking protein CAIR-1)	BAG3 BIS	Homo sapiens (Human)	575	KEVD	347	0	1	0	4	0	1	0	0
O60566	BUB1B_HUMAN	reviewed	Mitotic checkpoint serine/threonine-protein kinase BUB1 beta (EC 2.7.11.1) (MAD3/BUB1-related protein kinase) (hBUBR1) (Mitotic checkpoint kinase MAD3L) (Protein SSK1)	BUB1B BUBR1 MAD3L SSK1	Homo sapiens (Human)	1050	dtcd	610	1	4	1	6	1	0	0	0
O75822	EIF3J_HUMAN	reviewed	Eukaryotic translation initiation factor 3 subunit J (eIF3j) (Eukaryotic translation initiation factor 3 subunit 1) (eIF-3-alpha) (eIF3 p35)	EIF3J EIF3S1 PRO0391	Homo sapiens (Human)	258	dlad	242	1	6	1	6	1	0	0	1
P06241	FYN_HUMAN	reviewed	Tyrosine-protein kinase Fyn (EC 2.7.10.2) (Proto-oncogene Syn) (Proto-oncogene c-Fyn) (Src-like kinase) (SLK) (p59-Fyn)	FYN	Homo sapiens (Human)	537	eerd	19	0	1	1	2	1	0	0	0
O43903	GAS2_HUMAN	reviewed	Growth arrest-specific protein 2 (GAS-2)	GAS2	Homo sapiens (Human)	313	srvd	278	0	0	1	2	1	0	0	0
O75791	GRAP2_HUMAN	reviewed	GRB2-related adapter protein 2 (Adapter protein GRID) (GRB-2-like protein) (GRB2L) (GRBLG) (GRBX) (Grf40 adapter protein) (Grf-40) (Growth factor receptor-binding protein) (Hematopoietic cell-associated adapter protein GrpL) (P38) (Protein GADS) (SH3-SH2-SH3 adapter Mona)	GRAP2 GADS GRB2L GRID	Homo sapiens (Human)	330	dind	241	1	0	1	0	1	0	1	0
P05198	IF2A_HUMAN	reviewed	Eukaryotic translation initiation factor 2 subunit 1 (Eukaryotic translation initiation factor 2 subunit alpha) (eIF-2-alpha) (eIF-2A) (eIF-2alpha)	EIF2S1 EIF2A	Homo sapiens (Human)	315	aevd	301	0	2	1	3	1	1	1	2
Q8BVZ5	IL33_MOUSE	reviewed	Interleukin-33 (IL-33)	Il33	Mus musculus (Mouse)	266	DGVD	175	0	1	1	1	1	0	0	0
P05783	K1C18_HUMAN	reviewed	Keratin, type I cytoskeletal 18 (Cell proliferation-inducing gene 46 protein) (Cytokeratin-18) (CK-18) (Keratin-18) (K18)	KRT18 CYK18 PIG46	Homo sapiens (Human)	430	vevd	238	1	1	2	2	2	0	2	0
P05783	K1C18_HUMAN	reviewed	Keratin, type I cytoskeletal 18 (Cell proliferation-inducing gene 46 protein) (Cytokeratin-18) (CK-18) (Keratin-18) (K18)	KRT18 CYK18 PIG46	Homo sapiens (Human)	430	dald	397
P02545	LMNA_HUMAN	reviewed	Prelamin-A/C [Cleaved into: Lamin-A/C (70 kDa lamin) (Renal carcinoma antigen NY-REN-32)]	LMNA LMN1	Homo sapiens (Human)	664	veid	230	0	4	1	5	0	1	1	0
P07948	LYN_HUMAN	reviewed	Tyrosine-protein kinase Lyn (EC 2.7.10.2)	LYN	Homo sapiens (Human)	512	dgvd	18	1	0	1	1	1	0	1	0
O15151	MDM4_HUMAN	reviewed	Protein Mdm4 (Double minute 4 protein) (Mdm2-like p53-binding protein) (Protein Mdmx) (p53-binding protein Mdm4)	MDM4 MDMX	Homo sapiens (Human)	490	dvpd	361	1	3	1	7	1	3	1	0
P08581	MET_HUMAN	reviewed	Hepatocyte growth factor receptor (HGF receptor) (EC 2.7.10.1) (HGF/SF receptor) (Proto-oncogene c-Met) (Scatter factor receptor) (SF receptor) (Tyrosine-protein kinase Met)	MET	Homo sapiens (Human)	1390	esvd	1002	0	3	1	6	0	1	0	1
O60733	PA2G6_HUMAN	reviewed	85 kDa calcium-independent phospholipase A2 (CaI-PLA2) (iPLA2) (EC 3.1.1.4) (Group VI phospholipase A2) (GVI PLA2)	PLA2G6 IPLA2	Homo sapiens (Human)	806	dvtd	183	1	1	1	2	1	0	0	0
O60216	RAD21_HUMAN	reviewed	Double-strand-break repair protein rad21 homolog (hHR21) (Nuclear matrix protein 1) (NXP-1) (SCC1 homolog)	RAD21 HR21 KIAA0078 NXP1	Homo sapiens (Human)	631	dspd	279	1	9	1	15	1	2	1	2
O76094	SRP72_HUMAN	reviewed	Signal recognition particle 72 kDa protein (SRP72)	SRP72	Homo sapiens (Human)	671	seld	614	0	1	1	2	1	0	0	1
									8	37	16	64	14	9	8	7
O95817	BAG3

## Sheet: new comparison
						Substrates' Prediction results of CTA3 versus CASVM and CasCleave
		Caspase-3 cleavage sites				CASVM		CasCleave		CAT3
Accession	Entry Name	Tetra-peptide motif	Cleavage position	Cleavage evidence	PMID	TP	FP	TP	FP	TP	FP
O95817	BAG3_HUMAN	KEVD	347	SDM	20232307	0	1	0	4	0	1
O60566	BUB1B_HUMAN	DTCD	610	SDM	16227576	1	3	1	5	1	0
O75822	EIF3J_HUMAN	DLAD	242	SDM	10672017	1	6	2	5	1	0
P06241	FYN_HUMAN	EERD	19	SDM	10435619	0	1	1	2	1	0
O43903	GAS2_HUMAN	SRVD	278	SDM	10564664	0	0	1	2	1	0
O75791	GRAP2_HUMAN	DIND	241	SDM	11391000	1	0	1	0	1	0
P05198	IF2A_HUMAN	AEVD	301	SDM	10432301	0	2	1	3	1	1
Q8BVZ5	IL33_MOUSE	DGVD	175	SDM	20035719	0	1	1	1	1	0
P05783	K1C18_HUMAN	VEVD	238	SDM	9407108	1	1	2	2	2	0
P05783	K1C18_HUMAN	DALD	397	SDM	9298992
P02545	LMNA_HUMAN	VEID	230	SDM	9298992	0	4	1	5	0	1
P07948	LYN_HUMAN	DGVD	18	SDM	8978814	1	0	1	1	1	0
O15151	MDM4_HUMAN	DVPD	361	SDM	11840332	1	3	1	7	1	3
P08581	MET_HUMAN	ESVD	1002	SDM	15542841	0	3	2	5	0	1
O60733	PA2G6_HUMAN	DVTD	183	SDM	10747887	1	1	1	2	1	0
O60216	RAD21_HUMAN	DSPD	279	SDM	11875078	1	9	1	15	1	2
O76094	SRP72_HUMAN	SELD	614	SDM	9857079	0	1	1	2	1	0
						8	35	16	62	14	9	Total
		Detailed description of the noncaspase-3 cleavage sites					Cleavage sites' Prediction results of CASVM and CasCleave
		Other caspases' cleavage sites					CASVM		CasCleave
Accession	Entry Name	Tetra-peptide motif	Cleavage position	Caspase type	Cleavage evidence	PMID	TP	FN	TP	FN
O95817	BAG3_HUMAN	LEAD	518	9	SDM	19352495	0	1	0	1
O60566	BUB1B_HUMAN	DVCD	579	ND	SDM	16227576	1	0	1	0
O75822	EIF3J_HUMAN	WDAD	17	1	SDM	20173201	0	1	0	1
P08581	MET_HUMAN	DNAD	1376	ND	SDM	17186028	1	0	1	0
		Symbols' Key; SDM: site directed mutagenesis , PMID: Pub Med ID, TP: True positive, FP: False Positive, FN: False Negative, ND: Not Determined

## Sheet: Sheet1
20232307	SDM	BAG3_HUMAN	20232307
16227576	SDM	BUB1B_HUMAN	16227576
	SDM	EIF3J_HUMAN	10672017
10435619	SDM	FYN_HUMAN	10435619
10564664	SDM	GAS2_HUMAN	10564664
11391000	SDM	GRAP2_HUMAN	11391000
10432301	SDM	IF2A_HUMAN	10432301
20035719	SDM	IL33_MOUSE	20035719
9298992	SDM	K1C18_HUMAN	9407108
9298992	SDM	K1C18_HUMAN	10725337
8978814	SDM	LMNA_HUMAN	8663580
11526478	SDM	LYN_HUMAN	11526478
11840332	SDM	MDM4_HUMAN	11840332
15542841	SDM	MET_HUMAN	15542841
10747887	SDM	PA2G6_HUMAN	9593733
11875078	SDM	RAD21_HUMAN	11875078
P05198	SDM	SRP72_HUMAN	9857079
