# Supplementary material for: Developing a powerful In Silico tool for the discovery of novel caspase-3 substrates: a preliminary screening of the human proteome
Source: BMC Bioinformatics. 2012 Jan 23;13:14. doi: 10.1186/1471-2105-13-14 (PMC3324375; doi:10.1186/1471-2105-13-14)
Supplement: Additional file 5 — List of predicted potential human caspase-3 substrates. This table shows the list of 3320 human proteins that were predicted to be caspase-3 substrates. Several proteins have more than one predicted site leading to a total of 4903 potential cleavage sites. Only cleavage sites of scores ≥ 45 are shown. [file 1471-2105-13-14-S5.XLS]

## Sheet: Sheet1
Accession	Protein length	Numbser of Ds	(p4-p1)motif	Cleavage position	CAT3 Score
Q9Y2I7	2196	126	DEVD	1893	100
O75558	353	23	DEFD	93	98
Q68DK2	2636	114	DEVD	1815	98
Q8IWB9	1212	55	DEVD	548	98
Q9H3R0	1139	57	DEVD	479	98
Q9NRL2	1657	100	DEVD	1331	98
P46940	1751	100	DEVD	102	97
P52566	287	21	DELD	105	97
Q86US8	1503	94	DEPD	397	97
Q8NAM6	531	14	DEQD	292	97
Q8WXH0	6949	354	DEVD	6848	97
Q8WYQ5	861	52	DEPD	484	97
Q96K62	609	24	DETD	317	97
Q9NYU1	1615	100	DEVD	627	97
Q9P1Y5	1354	48	DEGD	966	97
Q9UJX6	910	50	DESD	825	97
Q9UN37	534	26	DEVD	327	97
A2VEC9	5211	201	DELD	3845	96
O60237	1079	51	DETD	918	96
P23381	563	39	DEID	129	96
P49427	322	22	DEDD	316	96
P98182	471	18	DEMD	264	96
Q12857	582	21	DEMD	359	96
Q15672	279	9	DELD	246	96
Q6ZTQ3	464	18	DEPD	273	96
Q96L96	1982	64	DEPD	630	96
Q99871	453	23	DEGD	116	96
Q9GZU2	1673	95	DEPD	1539	96
Q9GZU2	1673	95	DEPD	1568	96
Q9UK23	635	25	DELD	481	96
Q9UPR5	1000	51	DEDD	470	96
Q9Y5I2	1026	61	DETD	718	96
O14939	1001	58	DELD	84	95
O43164	793	53	DQVD	171	95
O60663	470	25	DESD	253	95
O75096	2004	172	DEPD	1743	95
P55884	915	60	DELD	889	95
P62195	489	22	DEID	335	95
P98160	4507	171	DELD	434	95
Q02509	557	27	DESD	178	95
Q14978	792	39	DESD	423	95
Q16384	252	16	DEND	186	95
Q4KMQ1	771	16	DEVD	522	95
Q5TBC7	239	7	DEVD	117	95
Q6ZRS2	3298	108	DEVD	539	95
Q7Z401	1948	116	DEDD	1276	95
Q86Y38	1033	50	DEPD	713	95
Q8N1W1	1795	83	DELD	608	95
Q8WVB6	1077	49	DEID	540	95
Q92858	430	14	DEVD	176	95
Q96PK2	6039	322	DELD	3684	95
Q9NQS3	638	33	DELD	553	95
Q9NZR2	4701	405	DESD	2855	95
Q9UBP0	678	25	DEVD	506	95
Q9UL59	682	21	DEVD	357	95
Q9UP83	931	46	DELD	607	95
Q9UPN3	7496	394	DELD	5256	95
O00555	2616	119	DETD	521	94
O75351	541	29	DEID	334	94
O75449	583	29	DEID	403	94
Q03001	7630	488	DELD	5255	94
Q12802	2892	174	DEVD	1437	94
Q13164	901	45	DEPD	443	94
Q13608	1058	38	DELD	884	94
Q13769	763	42	DESD	393	94
Q15906	468	22	DEVD	162	94
Q5VZK9	1467	72	DIPD	1383	94
Q8IWN7	2568	104	DGVD	569	94
Q96P50	951	55	DELD	705	94
Q9NZW4	1379	262	DESD	1348	94
Q9P2F8	1831	101	DEGD	508	94
Q9ULG1	1627	78	DELD	1386	94
Q9UQB3	1295	58	DELD	861	94
Q9Y5I7	371	17	DEYD	201	94
P12270	2430	119	DEND	2026	93
P30043	276	15	DEYD	265	93
P40855	383	18	DEGD	250	93
P41180	1167	40	DETD	667	93
P43119	460	11	DEVD	310	93
Q13023	2396	159	DTTD	2220	93
Q13485	644	28	DELD	147	93
Q56P03	366	26	DEVD	112	93
Q6PIW4	751	32	DEID	580	93
Q86WG3	434	29	DETD	168	93
Q8N5A5	639	29	DAVD	426	93
Q8NF91	8861	465	DELD	6160	93
Q92565	672	37	DSVD	155	93
Q96L73	2816	144	DVSD	998	93
Q96TA2	867	37	DELD	535	93
Q9H165	917	41	DEPD	114	93
Q9NR48	3070	136	DSVD	1816	93
Q9UGM6	455	19	DEYD	162	93
Q9UIG0	1565	78	DEGD	1549	93
Q9UPP1	1141	64	DEQD	920	93
Q9Y2U8	996	49	DQVD	435	93
Q9Y4D8	4095	187	DEPD	2820	93
O95613	3400	157	DTPD	144	92
P41214	678	33	DSTD	350	92
P48551	600	37	DESD	408	92
P48553	1359	61	DQPD	1300	92
P49641	1214	65	DNVD	219	92
Q01484	3986	238	DSPD	3304	92
Q03001	7630	488	DELD	2550	92
Q13469	1025	35	DELD	129	92
Q2TAK8	795	35	DEVD	760	92
Q495M9	543	35	DELD	460	92
Q7Z4S6	1755	101	DESD	715	92
Q8IVT5	996	45	DEVD	652	92
Q8IY17	1446	73	DETD	1237	92
Q8N5A5	639	29	DAVD	406	92
Q8N635	530	27	DEID	373	92
Q8NB49	1229	52	DAVD	581	92
Q8NEY1	1946	97	DEVD	453	92
Q8WYB5	2157	94	DEDD	1515	92
Q92794	2088	94	DEDD	1405	92
Q96AC1	758	42	DEVD	425	92
Q9H422	1307	45	DTVD	1042	92
Q9HAW4	1401	104	DEYD	1134	92
Q9P246	828	41	DEVD	492	92
Q9UJ99	894	74	DEGD	160	92
Q9Y4A8	788	55	DEPD	510	92
Q9Y5I0	1028	56	DEVD	719	92
O14730	608	36	DEVD	222	91
O60292	1890	94	DTVD	407	91
O75592	4735	242	DSTD	2967	91
P06865	613	27	DEVD	409	91
P12111	3257	183	DRVD	1037	91
P12111	3257	183	DEVD	1433	91
P51956	593	25	DSVD	544	91
P55040	368	18	DSTD	136	91
P98155	962	82	DELD	276	91
Q03001	7630	488	DESD	2588	91
Q14008	2118	111	DEPD	928	91
Q14184	508	38	DEPD	211	91
Q15393	1296	67	DELD	481	91
Q2LD37	5093	280	DEVD	3593	91
Q4G0X9	1235	57	DEHD	860	91
Q641Q2	1421	128	DDVD	776	91
Q76FK4	1237	87	DESD	914	91
Q8IWN7	2568	104	DQLD	1257	91
Q96GX5	971	53	DETD	951	91
Q96HA7	1452	63	DDTD	572	91
Q9BYC2	631	28	DEVD	471	91
Q9BYW2	2657	170	DESD	1143	91
Q9NZ56	1783	70	DVLD	160	91
Q9P2F8	1831	101	DYVD	374	91
Q9Y4E1	1398	125	DDVD	774	91
O00444	1057	45	DSID	371	90
O43497	2486	120	DSPD	2011	90
O60840	2086	88	DEMD	2046	90
O75880	386	16	DEID	273	90
P08254	543	36	DAVD	197	90
P48751	1308	60	DEDD	250	90
P53621	1297	77	DEHD	124	90
Q5T5U3	2044	115	DELD	1524	90
Q6PL18	1485	111	DEID	629	90
Q7Z4S6	1755	101	DESD	1389	90
Q7Z736	899	32	DSPD	593	90
Q8NDV3	1333	60	DEVD	1253	90
Q92870	864	51	DETD	385	90
Q92993	594	27	DIVD	563	90
Q96S65	680	41	DMTD	445	90
Q9NQC1	858	51	DEVD	520	90
Q9P209	727	32	DSLD	238	90
Q9UN72	1013	57	DETD	717	90
Q9UN74	1023	60	DETD	717	90
Q9Y5H8	1026	62	DEVD	717	90
O43766	453	24	DMPD	268	89
O95365	682	52	DEGD	336	89
P00973	482	22	DETD	439	89
P10451	378	48	DHVD	162	89
P12109	1108	71	DGVD	411	89
P35663	715	62	DESD	626	89
P51805	1936	100	DSTD	477	89
P98196	1231	56	DSVD	587	89
Q13111	1044	64	DEDD	720	89
Q13316	599	68	DEDD	194	89
Q14151	1034	69	DGTD	234	89
Q15517	596	17	DIPD	291	89
Q2NL82	894	51	DEVD	579	89
Q5H9R7	983	63	DEID	640	89
Q63HR2	1505	54	DSPD	1124	89
Q6PJF5	936	38	DVVD	364	89
Q7Z4J2	409	16	DEVD	268	89
Q7Z4S6	1755	101	DDID	706	89
Q92540	1201	39	DMTD	85	89
Q92614	2123	120	DRVD	2050	89
Q96PK2	6039	322	DAPD	3623	89
Q96RD7	491	20	DVVD	444	89
Q9BZM2	257	9	DEVD	150	89
Q9C0B1	599	33	DEVD	286	89
Q9GZN4	402	11	DSTD	143	89
Q9P0X4	2332	115	DEAD	699	89
Q9UIF8	2269	136	DESD	761	89
Q9UPN3	7496	394	DAPD	5195	89
Q9Y333	184	8	DEVD	167	89
Q9Y5P3	611	19	DMTD	96	89
O14514	1673	71	DETD	980	88
O14686	5627	201	DEPD	476	88
O14717	488	20	DMTD	190	88
O43295	1192	64	DEVD	823	88
O43520	1348	75	DELD	131	88
O75096	2004	172	DSVD	1495	88
P25445	432	17	DEPD	178	88
P26045	1011	54	DSVD	178	88
P29376	946	27	DELD	639	88
P42229	895	40	DSLD	877	88
P98196	1231	56	DMID	554	88
Q12955	4439	248	DEDD	3487	88
Q12979	954	49	DEYD	125	88
Q14055	769	24	DGPD	157	88
Q14C86	1590	107	DLPD	1214	88
Q15067	748	27	DEID	324	88
Q2NKX8	1341	79	DEDD	1126	88
Q5JRA6	1994	135	DETD	208	88
Q5JRA6	1994	135	DQTD	796	88
Q5JWR5	2534	118	DEFD	1642	88
Q5TAP6	869	26	DEGD	138	88
Q5VWK5	706	24	DSLD	594	88
Q5VYS8	1578	101	DELD	963	88
Q5VZP5	1250	68	DEDD	972	88
Q7Z460	1618	95	DSVD	328	88
Q8NF91	8861	465	DEHD	8285	88
Q8TE77	747	26	DFPD	241	88
Q8TEX9	1144	45	DESD	703	88
Q99469	498	21	DGVD	109	88
Q9H6T0	818	35	DETD	142	88
Q9UBT3	301	16	DEQD	185	88
Q9UDY2	1266	87	DEFD	223	88
Q9Y4G8	1591	93	DSVD	509	88
Q9Y5H5	1026	61	DETD	717	88
A8TX70	2695	164	DGID	1549	87
B2RTY4	2613	127	DVVD	2495	87
O43609	395	12	DEGD	315	87
O60241	1674	57	DSPD	1319	87
O75122	1374	79	DATD	1072	87
O75529	724	39	DEDD	464	87
O94915	3090	162	DEDD	1413	87
O94986	1736	82	DGTD	144	87
O95197	1096	68	DLVD	1020	87
O95760	337	13	DGVD	245	87
P20823	716	14	DETD	160	87
P41594	1295	53	DSVD	1257	87
P49247	391	17	DEVD	246	87
P51784	1055	62	DEDD	745	87
Q02045	243	15	DELD	143	87
Q12951	453	16	DILD	328	87
Q13023	2396	159	DEDD	1829	87
Q13619	823	47	DSLD	191	87
Q13670	381	14	DVTD	126	87
Q14974	951	52	DHTD	887	87
Q16610	620	21	DHPD	141	87
Q6DKJ4	499	26	DMTD	444	87
Q6KC79	2879	189	DESD	2748	87
Q86XP1	1296	73	DSSD	116	87
Q8IZJ4	549	20	DSTD	133	87
Q8N2F6	434	13	DLTD	177	87
Q8TBM8	465	24	DQVD	184	87
Q969E8	281	19	DDVD	231	87
Q96QK1	893	48	DQVD	555	87
Q9BQK8	935	52	DAPD	653	87
Q9BYW2	2657	170	DLPD	1031	87
Q9C0G6	4238	235	DFLD	615	87
Q9H9F9	682	29	DVVD	463	87
Q9HCX3	735	19	DLPD	254	87
Q9P2D0	1437	77	DEMD	645	87
Q9Y6Y1	1770	58	DMVD	471	87
A8TX70	2695	164	DEFD	2625	86
O15197	1097	38	DSPD	218	86
O75096	2004	172	DESD	323	86
P21802	907	48	DDTD	224	86
P56975	811	25	DLVD	195	86
Q00872	1229	73	DEGD	588	86
Q07954	4646	393	DERD	3549	86
Q13017	1587	102	DETD	475	86
Q13144	824	44	DEDD	565	86
Q14999	1759	86	DEGD	113	86
Q14CW9	425	28	DMTD	342	86
Q3KR16	896	32	DTSD	693	86
Q460N5	1885	93	DEID	181	86
Q5SNT6	1333	123	DDVD	688	86
Q5SW96	407	21	DKPD	395	86
Q5SZK8	3264	219	DEVD	1471	86
Q6ZRR9	740	35	DEDD	301	86
Q6ZV29	1423	74	DESD	1365	86
Q709C8	3852	209	DFTD	1585	86
Q7Z2Z1	1972	89	DVVD	516	86
Q7Z6Z7	4459	248	DEDD	2515	86
Q86UW9	690	21	DVTD	498	86
Q86WB0	588	28	DELD	312	86
Q8IX04	563	24	DMVD	491	86
Q8ND82	815	27	DKTD	362	86
Q8NGN4	388	10	DVVD	345	86
Q96QZ7	1614	78	DQTD	905	86
Q99767	855	43	DYPD	268	86
Q9BVJ6	874	29	DEGD	139	86
Q9BW71	636	27	DEED	418	86
Q9BX63	1330	66	DELD	504	86
Q9BY41	451	27	DHPD	166	86
Q9H2D6	2449	118	DELD	1918	86
Q9H6Z4	642	32	DEGD	635	86
Q9HCK4	1451	84	DNLD	1322	86
Q9NQ38	1153	59	DSPD	1072	86
Q9NSY0	587	26	DESD	113	86
Q9NWS1	657	37	DETD	226	86
Q9NXL9	1229	54	DLVD	316	86
Q9NZR2	4701	405	DEMD	3729	86
Q9UJT1	523	19	DFLD	508	86
Q9UMN6	2805	119	DGTD	2159	86
Q9UPV0	1542	67	DTVD	435	86
Q9Y238	1850	67	DELD	363	86
Q9Y2W2	721	46	DEDD	440	86
O14559	1374	45	DSLD	97	84
O14981	1943	102	DSTD	333	84
O43524	748	43	DELD	379	84
O43815	841	59	DDVD	315	84
P08134	279	14	DSPD	176	84
P09238	544	33	DAVD	198	84
P0C645	391	10	DEID	254	84
P16157	1943	101	DTVD	1689	84
P35749	2036	107	DTLD	1224	84
P49767	506	17	DSTD	361	84
P61586	269	15	DSPD	166	84
P63010	1014	56	DEPD	520	84
P98168	881	37	DVPD	694	84
P98169	885	39	DVPD	698	84
Q02952	1861	98	DSPD	635	84
Q06787	718	41	DSVD	708	84
Q08554	960	64	DEND	415	84
Q14324	1229	66	DEGD	595	84
Q15652	2654	139	DELD	1912	84
Q5JRA6	1994	135	DEID	726	84
Q5T5U3	2044	115	DVSD	1470	84
Q5TAX3	1728	99	DEMD	854	84
Q70CQ4	1444	60	DSVD	1091	84
Q7Z406	2059	72	DTLD	1241	84
Q7Z5Q5	969	44	DLVD	104	84
Q8IUA7	1716	71	DELD	210	84
Q8IW19	590	33	DETD	495	84
Q8IY18	1196	47	DEID	964	84
Q8N1G0	1313	46	DSND	394	84
Q8WVJ9	237	6	DEMD	204	84
Q8WWZ4	1637	65	DEPD	805	84
Q8WXI7	22215	696	DFVD	6258	84
Q92993	594	27	DSSD	285	84
Q96DT5	4606	238	DEMD	1148	84
Q96HP0	2132	110	DSND	256	84
Q96JE7	1145	48	DSSD	1021	84
Q96JE7	1145	48	DSPD	1024	84
Q96QB1	1610	105	DEND	171	84
Q96RW7	5702	265	DELD	2824	84
Q9BYT8	780	43	DFID	305	84
Q9BYW2	2657	170	DGVD	1262	84
Q9HCK8	2675	171	DEDD	2162	84
Q9NQC3	1256	73	DLVD	1181	84
Q9NSI6	2416	150	DSSD	1603	84
Q9NZR2	4701	405	DELD	2687	84
Q9UGL1	1627	86	DEVD	1584	84
Q9UHV7	2276	129	DELD	1249	84
Q9UKE5	1449	60	DEID	103	84
Q9UM73	1696	59	DELD	1239	84
Q9UNH6	454	26	DEPD	95	84
Q9UPN4	1165	31	DQLD	630	84
Q9UQF2	814	47	DESD	511	84
Q9Y219	1306	76	DEVD	724	84
Q9Y222	859	60	DEID	141	84
Q9Y6X6	1923	94	DEDD	1472	84
A4D2P6	1277	60	DSLD	433	83
A8MTI9	455	14	DTVD	121	83
O14559	1374	45	DELD	812	83
O15078	2561	121	DLPD	849	83
O43166	1913	98	DVID	372	83
O60244	1556	62	DMMD	1096	83
O75427	800	30	DFID	475	83
O95450	1324	72	DSLD	350	83
P01699	183	7	DSLD	169	83
P18846	367	12	DSSD	142	83
P20645	373	15	DEYD	225	83
P34896	577	23	DLPD	239	83
P42892	851	37	DLVD	114	83
P49915	780	34	DEPD	626	83
P62491	297	14	DEYD	90	83
P98164	4754	405	DETD	4494	83
Q01130	311	12	DAMD	166	83
Q12907	449	26	DITD	141	83
Q14003	858	36	DETD	281	83
Q14050	764	28	DGID	129	83
Q15121	215	10	DELD	181	83
Q15654	566	18	DELD	347	83
Q15907	299	16	DEYD	90	83
Q5GLZ8	1150	59	DAVD	842	83
Q6ZV29	1423	74	DETD	1219	83
Q71F56	2318	120	DELD	1293	83
Q86UV5	1127	55	DEQD	706	83
Q8NCD3	837	41	DRTD	180	83
Q8WUY3	3164	237	DSVD	1706	83
Q8WUY3	3164	237	DNLD	2902	83
Q96DT5	4606	238	DIPD	827	83
Q96JK9	1212	35	DLVD	1190	83
Q96L73	2816	144	DDPD	403	83
Q96L91	3236	90	DEVD	1027	83
Q96T83	806	31	DGPD	664	83
Q9BVC3	481	30	DEVD	97	83
Q9C0D9	481	14	DGVD	191	83
Q9H0K1	1013	38	DSVD	601	83
Q9H4Z2	1418	67	DIVD	386	83
Q9H501	915	88	DETD	579	83
Q9H9B1	1391	87	DEDD	445	83
Q9NRL2	1657	100	DEDD	1352	83
Q9P1A6	1139	68	DNLD	388	83
Q9P2P1	1967	75	DDLD	1089	83
Q9UKV3	1445	65	DELD	1197	83
Q9UMZ3	2423	108	DAPD	988	83
Q9Y252	767	32	DYTD	253	83
Q9Y4R7	852	50	DEVD	202	83
Q9Y4W6	870	43	DEID	483	83
Q9Y4X5	641	40	DEPD	120	83
A6NKT7	1856	96	DVTD	209	82
O14646	1804	132	DSDD	228	82
O14686	5627	201	DSPD	4793	82
O15033	896	31	DEYD	269	82
O15230	3771	169	DFTD	513	82
O43157	2200	114	DEVD	395	82
O43318	704	25	DSTD	586	82
O60706	1641	66	DEDD	1057	82
O75460	1081	54	DDVD	296	82
O75581	1712	122	DELD	1458	82
O75976	1449	77	DETD	1438	82
O95886	1064	55	DNLD	353	82
P05546	572	32	DIVD	170	82
P23327	808	77	DVSD	338	82
P23327	808	77	DVSD	395	82
P23769	571	11	DEVD	137	82
P41240	526	24	DAPD	485	82
P54792	776	50	DEDD	304	82
P62191	523	34	DEID	371	82
P62333	475	30	DEID	322	82
P62745	282	16	DSPD	176	82
Q13620	977	52	DSLD	345	82
Q14574	962	58	DEND	304	82
Q15173	623	18	DKVD	155	82
Q15326	659	29	DEID	150	82
Q16659	806	53	DEVD	424	82
Q16820	774	52	DNVD	441	82
Q53QV2	166	8	DEQD	154	82
Q5JU85	1573	64	DEMD	912	82
Q5VWX1	475	20	DAYD	441	82
Q68CZ1	1384	89	DSTD	855	82
Q69YN4	1891	119	DNLD	1550	82
Q6NT04	645	33	DETD	277	82
Q6NUI2	900	29	DFTD	766	82
Q6UWE0	810	26	DSPD	323	82
Q7KZ85	1815	141	DSTD	1136	82
Q7Z4V5	772	57	DLHD	740	82
Q86XP1	1296	73	DSVD	839	82
Q8IWU2	1593	126	DEID	178	82
Q8IZJ1	1019	49	DITD	486	82
Q8N1K5	710	29	DITD	556	82
Q8NBS3	990	37	DFTD	462	82
Q8NBZ0	320	20	DSSD	145	82
Q8NGN3	388	11	DAMD	345	82
Q8TEP8	2023	92	DILD	1097	82
Q8WXH0	6949	354	DVLD	4781	82
Q92734	461	20	DTVD	203	82
Q96Q07	699	38	DELD	446	82
Q96SU4	832	49	DEDD	161	82
Q9BYW2	2657	170	DSVD	1809	82
Q9H999	444	20	DELD	214	82
Q9HAQ2	866	48	DEID	487	82
Q9NTJ3	1383	68	DEID	1317	82
Q9NYV6	760	45	DEDD	286	82
Q9P212	2422	121	DEYD	1710	82
Q9P219	2097	96	DELD	385	82
Q9UI08	487	17	DEMD	206	82
Q9UM73	1696	59	DLLD	381	82
Q9UNE7	386	19	DEDD	273	82
Q9UPQ0	1187	64	DSLD	310	82
Q9Y2I7	2196	126	DVFD	1705	82
A6NKG5	1440	68	DSLD	430	81
A6NNW6	704	22	DVLD	155	81
O14490	1062	64	DSGD	443	81
O14715	1863	98	DVTD	209	81
O14829	755	40	DVPD	207	81
O14926	555	32	DELD	351	81
O15117	852	58	DIYD	695	81
O43299	880	35	DTLD	116	81
O60245	1139	84	DEND	807	81
O60583	794	32	DMLD	784	81
O75113	972	47	DHID	663	81
O95267	880	39	DLID	150	81
O95273	442	27	DIVD	209	81
O95292	350	14	DLMD	223	81
P0C091	2230	150	DVTD	1498	81
P12429	387	30	DIVD	290	81
P20849	1001	39	DGID	372	81
P21359	2903	129	DLVD	318	81
P26232	1023	62	DVID	899	81
P43686	503	30	DEID	353	81
P46019	1344	69	DELD	770	81
P49917	975	61	DELD	527	81
P53667	718	38	DEID	311	81
Q00341	1330	69	DVVD	1265	81
Q03001	7630	488	DITD	180	81
Q13065	203	7	DGPD	157	81
Q13107	1052	59	DELD	181	81
Q13838	512	37	DEID	503	81
Q16799	840	44	DLVD	765	81
Q2M1K9	1360	73	DDVD	956	81
Q3T8J9	2313	124	DEDD	2289	81
Q5VV43	1164	62	DVID	860	81
Q68DN6	1848	102	DVTD	202	81
Q6DN90	1058	59	DEMD	693	81
Q6IBW4	688	39	DFPD	209	81
Q6UVK1	2408	110	DLLD	1280	81
Q6ZW49	1148	35	DSSD	333	81
Q7Z3J3	1856	96	DVTD	209	81
Q7Z591	1529	55	DSLD	306	81
Q86VI3	1725	80	DATD	1258	81
Q86WJ1	998	52	DEID	638	81
Q86YS3	727	45	DDVD	316	81
Q8N9B5	1078	46	DEDD	1011	81
Q8NEZ4	5001	271	DSMD	160	81
Q8TD22	409	10	DVLD	301	81
Q8WXE9	968	55	DSTD	254	81
Q92997	814	49	DEDD	294	81
Q96AQ6	844	47	DEVD	795	81
Q96EB6	835	59	DEVD	522	81
Q96EY1	578	24	DETD	531	81
Q96FJ2	173	10	DAVD	107	81
Q96JB1	4570	252	DEID	3218	81
Q96MI9	1147	55	DEVD	347	81
Q99666	1865	98	DVTD	211	81
Q99767	855	43	DLID	474	81
Q99973	2707	117	DEND	838	81
Q9BYG0	493	24	DFVD	278	81
Q9H0W8	584	22	DFLD	487	81
Q9H9S0	380	10	DSPD	142	81
Q9NU22	5656	303	DQTD	424	81
Q9NYV4	1569	76	DDMD	722	81
Q9P1Q0	1074	62	DLVD	803	81
Q9UEU5	182	10	DGPD	158	81
Q9ULI4	1963	76	DRPD	1248	81
Q9UM47	2412	140	DGLD	1590	81
Q9UM47	2412	140	DSLD	2197	81
Q9UPN3	7496	394	DITD	271	81
Q9UPP2	1277	46	DEMD	820	81
Q9Y4E8	1073	80	DELD	180	81
Q9Y6B7	818	36	SEVD	236	81
A1X283	1003	53	DQVD	754	80
A6NCL1	432	20	DAVD	330	80
O00548	794	48	DSPD	457	80
O14829	755	40	DYVD	201	80
O15169	923	44	DEDD	318	80
O15409	790	22	DHID	728	80
O60486	1633	75	DVVD	1073	80
O75309	895	49	DEND	397	80
O75604	694	33	DVLD	558	80
O75976	1449	77	DATD	874	80
O94916	1618	45	DLLD	240	80
O95347	1292	54	DEVD	1211	80
P08575	1400	71	DDSD	1104	80
P10451	378	48	DSID	168	80
P14324	501	24	DIMD	255	80
P33527	1623	68	DTVD	1176	80
P35998	516	35	DEID	361	80
P42224	860	38	DEYD	281	80
P46939	3494	223	DIVD	178	80
P56715	2231	122	DVVD	657	80
P78316	930	48	DSPD	450	80
Q02410	943	53	DLID	563	80
Q03721	736	32	DETD	240	80
Q08554	960	64	DEPD	339	80
Q13233	1610	57	DTLD	976	80
Q13393	1142	60	DDVD	613	80
Q13469	1025	35	DVLD	166	80
Q13535	2728	126	DETD	885	80
Q13610	587	50	DIVD	312	80
Q13683	1250	68	DELD	246	80
Q14012	471	28	DISD	348	80
Q14669	2087	104	DKVD	1120	80
Q15562	536	21	DAVD	333	80
Q16787	3409	166	DAPD	497	80
Q69YQ0	1184	62	DNLD	413	80
Q6UXZ4	1027	45	DVID	490	80
Q6V0I7	5051	349	DVLD	3715	80
Q7Z494	1399	68	DHPD	1202	80
Q86UK0	2689	113	DELD	989	80
Q86UX7	744	39	DYID	90	80
Q86YC2	1267	63	DTLD	444	80
Q8IXH7	671	34	DEAD	107	80
Q8NBZ0	320	20	DALD	309	80
Q8TAB3	1220	76	DQTD	988	80
Q8TE04	672	28	DELD	439	80
Q8TET4	992	51	DEHD	467	80
Q8WXG9	6387	339	DDPD	4134	80
Q8WZ42	34408	1722	DIPD	9924	80
Q96KR1	1153	47	DGVD	1137	80
Q96PK2	6039	322	DTTD	2329	80
Q96PR1	739	29	DETD	248	80
Q99575	1113	36	DFPD	754	80
Q9BQI7	858	66	DSLD	249	80
Q9BZ23	658	25	DELD	428	80
Q9H6T0	818	35	DVVD	345	80
Q9H7T0	1221	44	DDTD	890	80
Q9HB65	485	18	DIPD	374	80
Q9HCS7	935	52	DEMD	911	80
Q9NZR2	4701	405	DERD	3532	80
Q9P219	2097	96	DLVD	112	80
Q9UJF2	1225	55	DNTD	756	80
Q9UKS7	604	27	DSTD	487	80
Q9UPN3	7496	394	DTTD	3901	80
Q9UPW5	1309	74	DELD	1279	80
O00144	654	16	DSLD	201	79
O00203	1173	62	DSSD	766	79
O14490	1062	64	DNLD	294	79
O15042	1130	60	DDLD	826	79
O15042	1130	60	DDLD	838	79
O43422	862	41	DVVD	370	79
O43561	354	16	DEDD	247	79
O60256	479	19	DLVD	333	79
O75462	505	20	DSVD	366	79
O75570	539	23	DEVD	386	79
O95196	652	36	DESD	350	79
P04745	579	35	DFND	221	79
P04746	588	34	DFND	230	79
P06887	184	6	DSLD	170	79
P11532	3746	199	DIVD	162	79
P13611	3469	202	DIVD	2513	79
P14625	870	65	DEVD	93	79
P17010	886	73	DVVD	127	79
P17655	779	49	DEED	479	79
P19961	581	34	DFND	223	79
P31152	672	46	DLPD	643	79
Q04721	2562	152	DGLD	1624	79
Q08493	811	51	DELD	313	79
Q12765	479	27	DHLD	299	79
Q13023	2396	159	DEMD	1300	79
Q13190	418	18	DMMD	312	79
Q13342	944	42	DTVD	562	79
Q13772	696	30	DEMD	382	79
Q14093	412	43	DTTD	193	79
Q16706	1218	70	DNPD	218	79
Q16820	774	52	DISD	270	79
Q53T59	469	29	DGTD	234	79
Q5SZK8	3264	219	DVTD	1495	79
Q5T1M5	1297	59	DDTD	89	79
Q6ZRR9	740	35	DSLD	693	79
Q6ZRS2	3298	108	DEPD	1917	79
Q76FK4	1237	87	DDTD	373	79
Q86US8	1503	94	DYMD	789	79
Q86XP3	1022	68	DKVD	997	79
Q86XX4	4093	246	DVVD	2263	79
Q8IUX7	1246	58	DYYD	518	79
Q8IWE4	378	22	DSID	234	79
Q8IWQ3	824	37	DVLD	392	79
Q8IYD8	2129	121	DSPD	357	79
Q8NFM4	1153	40	DELD	611	79
Q8TAF3	760	54	DESD	520	79
Q8TF05	1060	75	DELD	669	79
Q8WX92	661	31	DMID	437	79
Q8WYJ6	430	25	DSVD	161	79
Q92608	1915	110	DEYD	755	79
Q96ED9	793	34	DTPD	234	79
Q96GR2	818	34	DQTD	720	79
Q96JI7	2507	116	DVVD	293	79
Q96JM3	888	28	DEMD	121	79
Q96MT3	909	52	DVID	717	79
Q99733	463	32	DEDD	456	79
Q9BQ31	592	31	DSTD	570	79
Q9BX59	546	20	DFTD	158	79
Q9HBE5	615	34	DTFD	568	79
Q9HCE0	2663	96	DQTD	2222	79
Q9NRA2	558	14	DMVD	132	79
Q9NTG1	2369	90	SEVD	1091	79
Q9NV88	737	32	DVPD	656	79
Q9NZ52	817	33	DSSD	336	79
Q9NZN5	1638	100	DTLD	795	79
Q9P0N9	372	19	DSVD	229	79
Q9P212	2422	121	DFTD	409	79
Q9P2F6	1278	64	DYLD	799	79
Q9P2P6	4703	224	DGLD	3243	79
Q9UBM8	604	27	DIPD	465	79
Q9UIF7	634	17	DEMD	207	79
Q9Y4B6	1574	111	DVVD	294	79
Q9Y5A7	688	36	DYLD	661	79
Q9Y5E7	873	50	DSLD	264	79
A1L390	1325	53	DMVD	668	78
A2A3N6	952	54	DIPD	329	78
O00305	626	28	DYPD	600	78
O43306	1244	52	DEVD	701	78
O60346	1829	74	DEVD	940	78
O60547	450	21	DLTD	167	78
O75030	623	22	DLTD	549	78
O94973	1019	45	DTMD	242	78
O95140	821	37	DMID	563	78
O95238	439	18	SEVD	345	78
P07093	471	19	DLID	248	78
P12035	708	25	DEID	413	78
P12821	1385	67	DEHD	1127	78
P13716	418	20	DMMD	260	78
P13807	821	39	DEFD	107	78
P14543	1309	78	DTTD	177	78
P21675	1967	146	DAVD	204	78
P22894	541	27	DDID	329	78
P23229	1199	72	DDMD	237	78
P31942	442	25	DGYD	240	78
P34903	592	26	DSTD	162	78
P35813	457	28	DDTD	449	78
P40189	1005	51	DHVD	890	78
P61812	499	20	DVTD	290	78
P98171	1031	39	DVLD	488	78
Q01718	385	8	DIID	195	78
Q01780	960	52	DEYD	136	78
Q03167	948	34	DEGD	655	78
Q13316	599	68	DRVD	261	78
Q13426	412	23	DVTD	341	78
Q13546	777	29	DEID	722	78
Q14BN4	920	42	DTTD	556	78
Q27J81	1318	67	DLVD	1120	78
Q2UY09	1210	63	DFVD	157	78
Q5TEJ8	714	29	DEHD	702	78
Q5VST9	8031	352	DSVD	941	78
Q6S5L8	707	28	DTTD	379	78
Q6V1P9	2987	210	DEND	758	78
Q86SJ6	1105	77	DRMD	775	78
Q8IZL2	1234	33	DFID	1208	78
Q8NFJ8	474	13	DDSD	246	78
Q8TEQ8	1178	30	DTVD	297	78
Q8WXH0	6949	354	DVPD	4503	78
Q8WZ42	34408	1722	DEID	30830	78
Q92529	671	34	DTTD	342	78
Q92949	496	24	DDVD	188	78
Q96EF6	352	12	DIVD	128	78
Q96PE2	2157	110	DHPD	1327	78
Q96SM3	815	40	DLYD	241	78
Q99424	769	33	DQTD	339	78
Q9BQT9	1025	57	DSSD	1003	78
Q9BT78	490	17	DQID	440	78
Q9BXA9	1371	44	DAMD	851	78
Q9BZD4	539	24	DSVD	359	78
Q9H1X1	361	16	DFMD	300	78
Q9HBI0	398	18	DMFD	141	78
Q9NP61	620	35	DSSD	480	78
Q9NPG3	1199	49	DESD	201	78
Q9NUA8	1337	46	DLLD	1326	78
Q9NVE5	1327	75	DLTD	211	78
Q9NYQ6	3109	178	DEND	549	78
Q9NZR2	4701	405	DEID	772	78
Q9P2I0	888	61	DIID	152	78
Q9UII4	1106	43	DEGD	908	78
A8MYZ6	567	33	DEMD	540	77
O00541	658	29	DVTD	440	77
O15156	637	28	DEDD	253	77
O43182	1059	57	DVVD	710	77
O95622	1337	57	DEVD	793	77
O95782	1057	49	DSMD	242	77
P00451	2422	121	DLTD	442	77
P00451	2422	121	DEFD	1921	77
P02533	554	24	DVHD	539	77
P05129	774	43	DDVD	471	77
P06401	1005	39	DFPD	432	77
P11511	578	21	DVID	459	77
P13995	484	18	DNVD	261	77
P14091	464	20	DFVD	414	77
P16112	2487	108	DFVD	428	77
P42345	2636	129	DFTD	1237	77
P49589	837	46	DVTD	297	77
P53609	475	22	DMLD	160	77
P82279	1474	74	DSVD	389	77
Q01196	540	18	DVPD	186	77
Q08378	1577	68	SEVD	390	77
Q08AF3	967	39	DVMD	205	77
Q12802	2892	174	DDMD	1531	77
Q13761	502	19	DVPD	190	77
Q14055	769	24	DGID	130	77
Q16643	709	38	DVPD	152	77
Q2TAC6	1077	51	DQPD	580	77
Q3SY69	1030	50	DIID	225	77
Q5VZL5	1629	77	DEPD	358	77
Q6PL18	1485	111	DEED	380	77
Q6ZWE6	867	37	DNLD	525	77
Q709C8	3852	209	DVHD	1504	77
Q7Z4V5	772	57	DEVD	412	77
Q86UR5	1791	84	DFLD	1620	77
Q86UX7	744	39	DVLD	421	77
Q8IZT6	3580	77	DEFD	1065	77
Q8N0Z6	524	21	DVHD	262	77
Q8WXD2	536	38	DDPD	204	77
Q8WYQ5	861	52	DFTD	295	77
Q92547	1611	70	DLLD	449	77
Q96CM4	293	19	DELD	102	77
Q96Q89	1901	95	DIID	761	77
Q96QB1	1610	105	DEGD	1014	77
Q96ST2	890	88	DERD	95	77
Q9BQI7	858	66	DESD	258	77
Q9GZU2	1673	95	DFTD	774	77
Q9H3E2	910	47	DDVD	745	77
Q9HAU4	835	46	DLPD	248	77
Q9NYZ3	804	31	DSPD	547	77
Q9P2F5	1002	50	DSMD	924	77
Q9UJD0	407	14	DFLD	238	77
Q9ULJ3	1142	50	DFPD	602	77
Q9UQ26	1510	87	DFLD	1339	77
Q9UQ84	911	56	DSTD	579	77
Q9UQR1	870	50	DQVD	524	77
Q9Y468	850	48	DVVD	470	77
Q9Y4A5	3966	131	DMLD	1933	77
Q9Y561	961	59	DEID	355	77
Q9Y5Z6	414	15	DFID	235	77
Q9Y6N9	615	34	DDLD	482	77
A6NHR9	2133	131	DEDD	585	76
O00421	425	13	DEYD	94	76
O00469	839	51	DYVD	548	76
O00507	2658	157	DELD	1007	76
O14795	1668	106	DFLD	1351	76
O43299	880	35	TEVD	288	76
O60271	1421	78	DTVD	1007	76
O60344	964	49	DVYD	715	76
O60447	907	34	DFID	844	76
O75808	1150	40	DAVD	906	76
O75891	995	55	DSTD	439	76
O95864	519	19	DATD	145	76
P11509	567	23	DFID	342	76
P14314	607	39	DDMD	305	76
P22079	779	40	DFVD	762	76
P30481	465	22	DAYD	246	76
P35052	621	33	DYLD	253	76
P40967	735	22	DFGD	338	76
P46937	570	28	DEMD	490	76
P50548	641	25	DEED	543	76
P52948	1908	80	DMVD	1043	76
P55010	521	32	DMLD	180	76
P55212	357	20	DVVD	243	76
P55884	915	60	DFVD	262	76
Q02809	829	45	DYVD	538	76
Q03111	622	31	DEDD	481	76
Q14155	895	33	DMTD	273	76
Q14683	1331	66	DEID	1257	76
Q16696	569	24	DFID	344	76
Q3T906	1370	74	DEVD	1132	76
Q53T59	469	29	DEMD	450	76
Q5BKX6	853	36	DVVD	273	76
Q6P5Z2	974	30	DFLD	478	76
Q7Z736	899	32	DDPD	201	76
Q8IUA7	1716	71	DESD	893	76
Q8IVL5	784	39	DVLD	420	76
Q8IXY8	405	18	DIVD	211	76
Q8IZX4	1928	135	DAVD	210	76
Q8NB90	983	50	DELD	546	76
Q8NDA2	5132	218	DQTD	3932	76
Q8NGV7	389	12	DMID	354	76
Q8NI08	1024	63	DFVD	500	76
Q8TBZ2	1027	54	DVID	859	76
Q8TD26	2809	165	DKVD	1444	76
Q8WUY3	3164	237	DEID	2908	76
Q969V6	1010	41	DFLD	998	76
Q969W9	387	9	DLMD	298	76
Q96RK0	1680	50	DSVD	1418	76
Q99766	303	15	DATD	197	76
Q9BQL6	755	42	DITD	446	76
Q9BXP5	962	67	DEYD	95	76
Q9BY64	617	28	DQPD	489	76
Q9GZR1	1192	64	DEPD	558	76
Q9GZT5	487	16	DFLD	300	76
Q9H8N7	589	20	DTVD	387	76
Q9NQC1	858	51	DTTD	87	76
Q9NQC1	858	51	DEID	211	76
Q9NSI8	463	32	DSMD	217	76
Q9NW13	834	45	DEED	319	76
Q9NZN4	623	37	DFPD	435	76
Q9UDV7	747	34	DSMD	460	76
Q9UIA9	1150	56	DALD	925	76
O14939	1001	58	DEVD	96	75
O15294	1174	58	DFID	252	75
O75592	4735	242	SEVD	1770	75
O75764	441	20	DSVD	225	75
O95218	432	19	DEDD	279	75
P01225	204	6	DSTD	186	75
P04920	1317	50	SEVD	940	75
P08575	1400	71	DSLD	185	75
P10071	1661	71	DSLD	1576	75
P17980	524	31	DELD	374	75
P22303	687	29	DVYD	238	75
P30203	750	32	DSTD	740	75
P33981	939	47	DTTD	129	75
P35443	1031	110	DDMD	641	75
P46663	429	9	DFID	367	75
P53804	2107	105	DIMD	1080	75
P78509	3519	191	DSPD	2786	75
P98077	659	30	DMTD	339	75
P98164	4754	405	DEND	240	75
Q02952	1861	98	SETD	1251	75
Q07092	1686	52	DGLD	1300	75
Q12872	1054	50	DEED	396	75
Q13409	731	43	DSGD	199	75
Q14094	438	17	DFYD	396	75
Q2V2M9	1509	90	DFTD	894	75
Q68DE3	2356	77	DHPD	1141	75
Q6UWI4	372	12	DGPD	185	75
Q7Z443	1825	58	DFLD	237	75
Q86X29	739	43	SETD	717	75
Q86XP1	1296	73	DEVD	185	75
Q8N4S9	647	36	DELD	576	75
Q8TBZ2	1027	54	DSFD	214	75
Q8TE59	1323	56	DGTD	729	75
Q8WUD6	487	14	DAID	195	75
Q92854	931	51	DSPD	294	75
Q92993	594	27	DSQD	282	75
Q969V3	623	28	DHTD	357	75
Q96BF6	677	24	EEVD	623	75
Q96CC6	935	42	DTTD	333	75
Q9BVA6	556	20	DFVD	239	75
Q9BZ72	1461	73	DTQD	497	75
Q9H089	737	40	DEDD	383	75
Q9HBI1	430	22	DLYD	183	75
Q9NU22	5656	303	DEPD	2574	75
Q9NY33	810	40	DFLD	262	75
Q9NZC7	500	20	DDTD	99	75
Q9NZR2	4701	405	DEPD	3452	75
Q9P1Z2	803	37	DHMD	789	75
Q9P2D1	3091	177	DSLD	3079	75
Q9UIF3	493	31	DEHD	122	75
Q9UJU5	553	20	DMFD	301	75
Q9UPQ8	605	16	DERD	467	75
Q9Y2A9	487	18	DFHD	295	75
Q9Y2X9	971	34	DLID	846	75
Q9Y4C8	1043	43	SEVD	547	75
A5PKW4	1110	50	DGPD	486	74
O00442	450	16	VEVD	93	74
O14770	552	35	DERD	268	74
O14793	457	26	DSSD	185	74
O60656	615	25	DQMD	481	74
O75096	2004	172	DEQD	203	74
O95342	1395	66	DFVD	1156	74
P01189	340	15	DGPD	265	74
P01903	357	15	DVYD	290	74
P02549	2504	174	DHYD	634	74
P06340	353	15	DVYD	291	74
P07199	681	38	DEED	617	74
P19224	617	27	DQMD	483	74
P20036	366	16	DFYD	299	74
P21675	1967	146	DEED	1950	74
P22309	618	25	DQMD	484	74
P22310	619	22	DQMD	485	74
P35503	619	23	DQMD	485	74
P35504	619	24	DQMD	485	74
P52735	966	56	DIYD	248	74
P53778	454	27	DFTD	191	74
P98161	4368	155	DFGD	1230	74
Q02880	1703	119	DDVD	1698	74
Q03721	736	32	DHTD	520	74
Q13324	504	13	DLVD	358	74
Q14139	1150	61	DEFD	146	74
Q2LD37	5093	280	DTTD	1926	74
Q5CZA5	703	21	DVHD	260	74
Q7Z4W2	224	10	DLTD	184	74
Q8IUA7	1716	71	DSMD	1284	74
Q8IVN8	330	14	DGLD	289	74
Q8N7H5	624	50	DVYD	381	74
Q8NB90	983	50	DELD	820	74
Q8TAT2	352	5	DGLD	325	74
Q8TDI0	2048	142	DEDD	216	74
Q92973	966	65	DEID	441	74
Q96B33	358	17	DVLD	331	74
Q96HR8	595	28	SETD	226	74
Q96T58	3740	195	DSSD	372	74
Q96T76	1128	47	DLLD	444	74
Q99549	939	68	DETD	580	74
Q9BTC0	2320	131	DGTD	429	74
Q9BWV1	1177	45	EEVD	1130	74
Q9H1I8	856	63	DTYD	720	74
Q9H2E6	1099	62	DSPD	683	74
Q9H2X0	1015	38	DFPD	572	74
Q9H8N7	589	20	DISD	287	74
Q9HAW7	615	24	DQMD	481	74
Q9HAW8	618	25	DQMD	484	74
Q9HAW9	615	25	DQMD	481	74
Q9HAZ2	1359	81	DMSD	683	74
Q9NRH2	859	49	SEGD	673	74
Q9NU22	5656	303	DEED	4866	74
Q9NZW4	1379	262	DSSD	1167	74
Q9UPU5	2712	135	DDTD	1817	74
O15160	447	28	DELD	442	73
O15350	703	27	DLPD	685	73
O94915	3090	162	DIMD	2041	73
O95159	388	18	EEVD	249	73
P01024	1725	90	DAVD	1058	73
P08473	811	43	DITD	73	73
P0C7U2	704	28	DMFD	319	73
P10586	2003	92	VEVD	1152	73
P15822	2792	118	DEDD	2261	73
P20929	6728	521	DSVD	4432	73
P24043	3198	183	DDLD	638	73
Q13277	352	21	DDTD	83	73
Q13480	778	51	DSHD	668	73
Q14185	1950	114	DVTD	419	73
Q15172	613	21	DFMD	213	73
Q15327	413	19	DFRD	124	73
Q15648	1680	93	DVTD	880	73
Q2M2H8	577	28	DYMD	468	73
Q3MIT2	622	28	DSID	174	73
Q3SY69	1030	50	DSTD	474	73
Q5K4L6	823	28	AEVD	406	73
Q5VWJ9	507	34	DDID	155	73
Q7Z6Z7	4459	248	DIMD	2405	73
Q7Z7A1	2390	111	DFID	1460	73
Q86Y39	252	8	DIPD	125	73
Q86Z02	1302	40	DSPD	1036	73
Q8IWB9	1212	55	SEGD	441	73
Q8IZC6	1944	69	DMHD	237	73
Q8N1K5	710	29	DITD	326	73
Q8NF91	8861	465	DELD	8743	73
Q92736	5038	282	DLTD	4436	73
Q93098	419	13	DSPD	322	73
Q96EB6	835	59	DEPD	795	73
Q96J92	1330	52	CETD	673	73
Q96TA2	867	37	DTTD	193	73
Q99467	728	31	DSID	605	73
Q9H1H9	1886	97	DDMD	1165	73
Q9H9B1	1391	87	DESD	508	73
Q9HAW4	1401	104	DEDD	823	73
Q9HCI7	657	28	DLSD	313	73
Q9NQ25	408	13	DFPD	158	73
Q9NQS7	995	30	DSTD	910	73
Q9NR71	852	31	DMFD	467	73
Q9NRH2	859	49	DEYD	286	73
Q9NVD7	439	23	DLYD	192	73
Q9NVE7	847	46	DSVD	546	73
Q9NZW4	1379	262	DSSD	754	73
Q9NZW4	1379	262	DSSD	927	73
Q9NZW4	1379	262	DSSD	1056	73
Q9P1A6	1139	68	DSLD	752	73
Q9P2K8	1757	98	DFDD	1076	73
Q9UKU9	578	21	VEVD	198	73
Q9UL62	1067	38	SEVD	282	73
Q9ULL4	1974	83	DSPD	162	73
Q9UPX8	1568	84	EEVD	1214	73
Q9Y566	2259	83	EEVD	1777	73
A8MYZ6	567	33	DFMD	535	72
A8TX70	2695	164	DGLD	1552	72
O00481	599	24	DLPD	459	72
O00507	2658	157	DQTD	2000	72
O15020	2470	128	DLPD	110	72
O75116	1471	90	DERD	992	72
O75362	1124	55	SEVD	1055	72
O75581	1712	122	DVTD	772	72
O95197	1096	68	DEMD	546	72
O95273	442	27	DIVD	361	72
O95498	606	19	SEVD	391	72
P04818	385	21	DFLD	191	72
P13521	685	42	DEDD	300	72
P17480	846	60	DGGD	790	72
P40123	564	20	DALD	516	72
P53384	414	21	DAPD	383	72
Q12955	4439	248	DSLD	3478	72
Q13233	1610	57	DSPD	433	72
Q15051	697	19	DEID	676	72
Q15583	476	16	DSMD	226	72
Q16181	500	19	DAVD	185	72
Q1L5Z9	859	36	DVTD	551	72
Q2LD37	5093	280	DIVD	2572	72
Q3T8J9	2313	124	DEPD	641	72
Q5T4B2	685	35	DAVD	445	72
Q6FI81	378	19	DLID	280	72
Q6P0Q8	1906	81	DHSD	992	72
Q6UN15	684	43	DDSD	176	72
Q6UW15	269	9	SEPD	210	72
Q6UWQ5	224	8	DLTD	184	72
Q6WKZ4	1373	72	DEDD	351	72
Q86WQ0	232	8	DATD	215	72
Q86YZ3	2911	23	DTVD	116	72
Q8IWV1	482	29	DSHD	276	72
Q8IZQ8	1001	54	SELD	574	72
Q8NEZ4	5001	271	DTPD	4089	72
Q92502	1112	48	SELD	541	72
Q96FN5	725	17	DQMD	479	72
Q96HI0	835	39	SSVD	506	72
Q99541	503	21	DVMD	456	72
Q9BPX5	259	9	SEVD	151	72
Q9BZA7	1428	92	DDVD	978	72
Q9BZA8	1421	89	DDVD	1010	72
Q9HDC5	728	31	DHVD	341	72
Q9NU22	5656	303	DNLD	4877	72
Q9NY47	1261	72	DTSD	1220	72
Q9NY59	741	44	DPVD	321	72
Q9NYQ8	4419	277	DIVD	520	72
Q9NZ94	915	54	DMVD	417	72
Q9NZW4	1379	262	DDHD	370	72
Q9NZW4	1379	262	DSSD	634	72
Q9NZW4	1379	262	DSSD	675	72
Q9NZW4	1379	262	DSSD	772	72
Q9NZW4	1379	262	DSSD	795	72
Q9NZW4	1379	262	DSSD	814	72
Q9NZW4	1379	262	DSSD	826	72
Q9NZW4	1379	262	DSSD	838	72
Q9NZW4	1379	262	DSSD	856	72
Q9NZW4	1379	262	DSSD	874	72
Q9NZW4	1379	262	DSSD	912	72
Q9NZW4	1379	262	DSSD	950	72
Q9NZW4	1379	262	DSSD	974	72
Q9NZW4	1379	262	DSSD	994	72
Q9NZW4	1379	262	DSSD	1027	72
Q9NZW4	1379	262	DSSD	1077	72
Q9NZW4	1379	262	DSSD	1092	72
Q9NZW4	1379	262	DSSD	1131	72
Q9NZW4	1379	262	DSSD	1158	72
Q9NZW4	1379	262	DSSD	1197	72
Q9NZW4	1379	262	DSSD	1215	72
Q9NZW4	1379	262	DSSD	1224	72
Q9NZW4	1379	262	DSSD	1233	72
Q9NZW4	1379	262	DSSD	1254	72
Q9NZW4	1379	262	DSSD	1317	72
Q9NZW4	1379	262	DSSD	1323	72
Q9P212	2422	121	DFPD	425	72
Q9P2P6	4703	224	VEVD	118	72
Q9UBL3	734	42	TEVD	725	72
Q9UJT9	570	24	DMTD	360	72
Q9ULW2	647	21	DSLD	199	72
Q9UPT6	1439	78	DIID	449	72
Q9UQ90	858	31	DEID	474	72
Q9Y223	847	49	DGPD	703	72
Q9Y303	514	26	VEVD	421	72
Q9Y399	385	16	DSTD	146	72
Q9Y5R2	726	33	DDVD	669	72
Q9Y6Y8	1081	48	DSTD	140	72
A6NLC8	285	11	DVMD	140	70
O60885	1445	50	DVPD	420	70
O75369	2664	156	DFLD	570	70
O95843	299	17	METD	283	70
P00738	467	25	DVTD	88	70
P01584	339	20	DITD	331	70
P08727	482	23	VEVD	320	70
P11712	563	21	DFID	338	70
P16885	1383	81	DGPD	483	70
P28562	455	18	DFID	333	70
P35442	1242	121	DDND	973	70
P38606	708	38	MEVD	390	70
P47897	852	41	DTVD	183	70
P49711	808	40	DSSD	692	70
P78536	937	68	DLTD	910	70
Q12873	2094	113	EEVD	466	70
Q13202	713	35	DSPD	532	70
Q13573	617	37	DFGD	141	70
Q14161	843	48	MEPD	686	70
Q14517	4658	327	DSLD	4179	70
Q15306	531	25	DQID	113	70
Q6ZSZ5	1267	53	DEAD	285	70
Q7Z3F1	955	23	DSID	596	70
Q7Z628	694	36	SELD	139	70
Q7Z7G8	4121	183	VEVD	4041	70
Q86UP0	885	57	DEND	578	70
Q8WZ42	34408	1722	DTTD	27222	70
Q96MM3	391	11	DFSD	151	70
Q9C0B1	599	33	DLTD	585	70
Q9H2K8	987	41	DEED	419	70
Q9HCE6	1386	74	DKPD	1256	70
Q9NQ76	616	32	SESD	614	70
Q9NR09	4951	242	DEID	1627	70
Q9NS56	1132	71	DSSD	563	70
Q9NZW4	1379	262	DSSD	784	70
Q9NZW4	1379	262	DSSD	985	70
Q9UHL0	567	34	DVVD	144	70
Q9UIA9	1150	56	DAMD	583	70
Q9UJ98	1298	77	DLLD	1289	70
O00337	737	18	DMVD	542	69
O43526	975	39	DIVD	622	69
O75503	448	15	DSYD	320	69
O95257	268	17	DEGD	180	69
O95886	1064	55	DGLD	671	69
P04843	729	34	DLLD	321	69
P08048	882	68	DDPD	142	69
P10253	1030	40	DYMD	487	69
P10314	468	22	DAYD	246	69
P16189	468	23	DAYD	246	69
P16190	468	23	DAYD	246	69
P17010	886	73	DDPD	141	69
P18462	468	23	DAYD	246	69
P21281	608	27	DVVD	318	69
P23743	813	50	DVPD	504	69
P30450	468	23	DAYD	246	69
P30453	468	24	DAYD	246	69
P30456	468	23	DAYD	246	69
P30457	468	24	DAYD	246	69
P30459	468	23	DAYD	246	69
P41002	847	41	SSVD	776	69
P43307	379	22	DGLD	297	69
P49746	1026	103	AEVD	236	69
P49747	842	98	DDID	461	69
P51512	688	41	DDVD	631	69
P55809	634	25	DIPD	169	69
P55895	617	34	DEFD	490	69
P61978	557	33	DRYD	428	69
Q02487	967	58	DEPD	340	69
Q03468	1578	86	DGTD	486	69
Q08AH1	675	28	SEVD	271	69
Q13576	1669	93	DNTD	816	69
Q14624	1025	42	DVPD	775	69
Q14896	1364	71	DTGD	797	69
Q14978	792	39	DSSD	460	69
Q14997	1932	90	DVTD	484	69
Q15047	1386	91	EEVD	466	69
Q15185	238	27	DSQD	228	69
Q15906	468	22	DGSD	232	69
Q2Y0W8	1189	51	NEPD	106	69
Q3B7T1	1332	64	DELD	254	69
Q53R41	939	42	DTID	316	69
Q5SZK8	3264	219	DSDD	688	69
Q6UWP7	501	15	DMID	274	69
Q6ZRS2	3298	108	SSLD	126	69
Q76L83	1523	45	DVPD	177	69
Q86WT1	754	27	NETD	244	69
Q8IY51	608	35	DMND	589	69
Q8N539	553	36	DLTD	195	69
Q8N5F7	496	22	SETD	303	69
Q8NDA2	5132	218	SEQD	4244	69
Q8NDV7	2061	79	VESD	772	69
Q8WU17	751	32	DSTD	723	69
Q8WXE1	868	42	DVTD	844	69
Q8WZ42	34408	1722	DIVD	1959	69
Q8WZ42	34408	1722	DRPD	20101	69
Q92560	821	40	DEDD	492	69
Q92608	1915	110	DITD	417	69
Q92782	458	26	SEND	398	69
Q96EN8	970	43	DLID	540	69
Q96J02	993	46	SESD	371	69
Q96JM2	2582	112	DSND	2219	69
Q96PN8	369	16	DDTD	315	69
Q96RT8	1110	62	DEPD	297	69
Q96T21	959	38	DTQD	668	69
Q9BRI3	395	16	YEID	197	69
Q9BWV1	1177	45	DSPD	1133	69
Q9BWV7	682	33	DAPD	541	69
Q9H2C0	657	31	VEID	433	69
Q9H3S4	321	16	DHTD	178	69
Q9HAY6	640	36	DEDD	564	69
Q9NNW5	1201	59	DLTD	821	69
Q9NP66	430	18	DTID	397	69
Q9NR81	618	32	DQSD	582	69
Q9NZW4	1379	262	DSSD	643	69
Q9NZW4	1379	262	DSSD	667	69
Q9NZW4	1379	262	DSSD	684	69
Q9NZW4	1379	262	DSSD	687	69
Q9NZW4	1379	262	DSSD	690	69
Q9NZW4	1379	262	DSSD	693	69
Q9NZW4	1379	262	DSSD	748	69
Q9NZW4	1379	262	DSSD	751	69
Q9NZW4	1379	262	DSSD	769	69
Q9NZW4	1379	262	DSSD	792	69
Q9NZW4	1379	262	DSSD	823	69
Q9NZW4	1379	262	DSSD	835	69
Q9NZW4	1379	262	DSSD	847	69
Q9NZW4	1379	262	DSSD	850	69
Q9NZW4	1379	262	DSSD	853	69
Q9NZW4	1379	262	DSSD	889	69
Q9NZW4	1379	262	DSSD	892	69
Q9NZW4	1379	262	DSSD	921	69
Q9NZW4	1379	262	DSSD	947	69
Q9NZW4	1379	262	DSSD	1024	69
Q9NZW4	1379	262	DSSD	1065	69
Q9NZW4	1379	262	DSSD	1068	69
Q9NZW4	1379	262	DSSD	1071	69
Q9NZW4	1379	262	DSSD	1074	69
Q9NZW4	1379	262	DSSD	1086	69
Q9NZW4	1379	262	DSSD	1089	69
Q9NZW4	1379	262	DSSD	1113	69
Q9NZW4	1379	262	DSSD	1116	69
Q9NZW4	1379	262	DSSD	1119	69
Q9NZW4	1379	262	DSSD	1122	69
Q9NZW4	1379	262	DSSD	1125	69
Q9NZW4	1379	262	DSSD	1128	69
Q9NZW4	1379	262	DSSD	1140	69
Q9NZW4	1379	262	DSSD	1143	69
Q9NZW4	1379	262	DSSD	1146	69
Q9NZW4	1379	262	DSSD	1149	69
Q9NZW4	1379	262	DSSD	1152	69
Q9NZW4	1379	262	DSSD	1155	69
Q9NZW4	1379	262	DSSD	1176	69
Q9NZW4	1379	262	DSSD	1179	69
Q9NZW4	1379	262	DSSD	1182	69
Q9NZW4	1379	262	DSSD	1185	69
Q9NZW4	1379	262	DSSD	1188	69
Q9NZW4	1379	262	DSSD	1191	69
Q9NZW4	1379	262	DSSD	1194	69
Q9NZW4	1379	262	DSSD	1206	69
Q9NZW4	1379	262	DSSD	1209	69
Q9NZW4	1379	262	DSSD	1212	69
Q9NZW4	1379	262	DSSD	1236	69
Q9NZW4	1379	262	DSSD	1239	69
Q9NZW4	1379	262	DSSD	1242	69
Q9NZW4	1379	262	DSSD	1245	69
Q9NZW4	1379	262	DSSD	1248	69
Q9NZW4	1379	262	DSSD	1251	69
Q9NZW4	1379	262	DSSD	1263	69
Q9NZW4	1379	262	DSSD	1266	69
Q9NZW4	1379	262	DSSD	1269	69
Q9NZW4	1379	262	DSSD	1272	69
Q9NZW4	1379	262	DSSD	1275	69
Q9NZW4	1379	262	DSSD	1278	69
Q9NZW4	1379	262	DSSD	1281	69
Q9NZW4	1379	262	DSSD	1284	69
Q9NZW4	1379	262	DSSD	1287	69
Q9NZW4	1379	262	DSSD	1290	69
Q9NZW4	1379	262	DSSD	1293	69
Q9NZW4	1379	262	DSSD	1296	69
Q9NZW4	1379	262	DSSD	1299	69
Q9NZW4	1379	262	DSSD	1302	69
Q9NZW4	1379	262	DSSD	1320	69
Q9NZW4	1379	262	DSSD	1332	69
Q9P2R6	1663	80	DDFD	591	69
Q9UGR2	1089	68	DFSD	369	69
Q9UJM3	548	24	DDTD	254	69
Q9UPR5	1000	51	FEPD	576	69
Q9UQF2	814	47	DEPD	556	69
Q9Y566	2259	83	DGGD	1367	69
O00744	459	14	DFLD	285	68
O14594	1393	61	DITD	103	68
O14686	5627	201	DGPD	1918	68
O60462	996	60	DEID	895	68
O60879	1182	56	DELD	455	68
O75197	1714	138	DFTD	463	68
O75581	1712	122	DFTD	450	68
O75970	2147	114	VEVD	1289	68
O76041	1076	65	DIPD	606	68
O94827	1168	56	DEVD	721	68
O95251	695	36	FEVD	494	68
O95393	505	28	DVTD	286	68
O95972	473	10	SEGD	251	68
P00739	426	20	DVTD	106	68
P01876	429	12	AEVD	425	68
P01877	416	14	AEVD	412	68
P07101	602	29	DELD	592	68
P07550	492	18	DNID	479	68
P08651	581	28	DTTD	288	68
P10644	492	22	DEGD	283	68
P11047	1685	106	DNTD	451	68
P12111	3257	183	DGLD	2195	68
P19484	550	23	DVID	236	68
P21817	5109	253	DYVD	2787	68
P31040	784	36	DEYD	725	68
P78357	1469	74	DRVD	194	68
P82673	414	13	DSTD	246	68
Q00653	989	47	DVSD	408	68
Q07092	1686	52	SEVD	372	68
Q09472	2497	77	DLMD	1708	68
Q13190	418	18	DEQD	326	68
Q14093	412	43	VEVD	172	68
Q14679	1281	54	DSSD	408	68
Q15650	665	34	DESD	372	68
Q2PPJ7	1972	91	SETD	563	68
Q5C9Z4	952	46	DFLD	763	68
Q5JSL3	2160	106	DESD	764	68
Q5SRE5	1829	82	DVLD	1218	68
Q5T6S3	653	28	DSTD	523	68
Q5TZA2	2081	72	DRVD	1751	68
Q6NT76	503	27	DDVD	451	68
Q6UUV7	713	25	DTTD	388	68
Q8IWZ8	739	31	EEVD	584	68
Q8N1G2	943	61	DVLD	318	68
Q8N5P1	385	17	DEID	125	68
Q8NFP4	1072	47	DLTD	886	68
Q8NHY0	666	23	DVPD	344	68
Q8WYB5	2157	94	FEVD	877	68
Q92793	2515	78	DLMD	1735	68
Q92794	2088	94	FEVD	666	68
Q93009	1191	91	DQVD	1070	68
Q96DR7	965	40	SEVD	102	68
Q96KN2	585	35	TEVD	233	68
Q96PK2	6039	322	DEHD	1551	68
Q96PU4	887	51	DEVD	585	68
Q96QU1	2027	120	DVLD	329	68
Q9BTC0	2320	131	SEQD	1712	68
Q9BV86	322	18	DDVD	279	68
Q9H3M7	476	22	DDMD	441	68
Q9HCC9	980	59	DSLD	134	68
Q9HCK8	2675	171	DDSD	2164	68
Q9NR46	465	20	DEVD	285	68
Q9NUX5	717	40	AEVD	258	68
Q9NV58	925	45	DEND	566	68
Q9NZM1	2123	135	DRLD	220	68
Q9NZT1	225	14	SEVD	136	68
Q9NZW4	1379	262	DSSD	651	68
Q9NZW4	1379	262	DSSD	670	68
Q9NZW4	1379	262	DSSD	696	68
Q9NZW4	1379	262	DSSD	699	68
Q9NZW4	1379	262	DSSD	924	68
Q9NZW4	1379	262	DSSD	959	68
Q9NZW4	1379	262	DSSD	1048	68
Q9NZW4	1379	262	DSSD	1305	68
Q9NZW4	1379	262	DSSD	1335	68
Q9UER7	823	50	DDPD	302	68
Q9UHB6	847	32	DEDD	778	68
Q9UJ14	741	36	YELD	547	68
Q9UKL3	2064	132	DLLD	1407	68
Q9UMY4	242	9	DLTD	91	68
Q9UNH7	473	36	DSTD	329	68
Q9UPN3	7496	394	DEHD	3123	68
Q9Y219	1306	76	DQVD	473	68
Q9Y243	571	36	DGMD	550	68
Q9Y2G3	1274	50	DRLD	264	68
Q9Y5P4	718	45	DEDD	300	68
Q9Y6J8	419	23	DDSD	202	68
A4UGR9	3470	171	DEGD	519	67
A6NFI3	1080	50	DEDD	224	67
A6NHR9	2133	131	DESD	1086	67
O00327	736	46	DMID	695	67
O14641	834	39	DVVD	558	67
O15229	562	24	DVVD	331	67
O15534	1373	59	SELD	1307	67
O43707	981	63	DFRD	150	67
O75038	1532	83	DGPD	495	67
O75326	735	29	DRVD	137	67
P00750	645	29	DTYD	487	67
P04275	2883	157	DSVD	1879	67
P07237	588	44	DHTD	377	67
P07357	667	39	DEDD	212	67
P12270	2430	119	SEID	104	67
P30304	606	31	DEDD	298	67
P35606	981	55	DTTD	971	67
P42575	516	25	DETD	390	67
P46531	2646	155	DQTD	1930	67
P49736	990	60	DLVD	490	67
P50222	379	10	DSHD	369	67
P55210	367	27	DSVD	87	67
P58743	808	29	AEVD	664	67
P78415	591	23	DEED	311	67
P82664	292	7	DEPD	161	67
Q00722	1302	48	DFPD	208	67
Q00722	1302	48	DMVD	226	67
Q01668	2270	109	DEPD	2139	67
Q03001	7630	488	DDHD	2473	67
Q04656	1581	66	DEGD	644	67
Q12774	1689	61	VETD	835	67
Q13635	1523	63	DSSD	1298	67
Q14188	524	26	DEED	519	67
Q14432	1240	63	DNLD	782	67
Q14527	1094	55	EEVD	141	67
Q15020	1066	48	SESD	169	67
Q15303	1399	69	DMMD	1109	67
Q15334	1154	59	DEFD	446	67
Q15648	1680	93	DPLD	1425	67
Q4KWH8	1809	100	DGPD	468	67
Q5XG99	413	14	DSGD	154	67
Q68CZ1	1384	89	DEQD	1318	67
Q6P2C0	769	39	EELD	134	67
Q6PD62	1268	83	SEND	1215	67
Q6PL18	1485	111	DGLD	658	67
Q6V1P9	2987	210	DEND	1440	67
Q86VB7	1257	62	DSYD	400	67
Q86YB8	543	28	DSID	126	67
Q8IUH5	716	36	DEYD	103	67
Q8IWU2	1593	126	DGMD	1373	67
Q8N137	968	35	DSFD	202	67
Q8N436	849	37	DFYD	274	67
Q8NA19	721	42	DSYD	332	67
Q8TDI0	2048	142	DDVD	241	67
Q8WXG6	1738	102	DSMD	718	67
Q92535	409	10	DLID	216	67
Q92538	1979	99	DDVD	1475	67
Q92783	627	32	DQPD	412	67
Q96AV8	987	47	DSTD	711	67
Q96KB5	430	25	DESD	373	67
Q96KM6	970	32	CEVD	704	67
Q96RW7	5702	265	DERD	1846	67
Q96T51	798	33	DSGD	188	67
Q99698	3884	174	DGVD	1323	67
Q9BYW2	2657	170	SEGD	1934	67
Q9C0F0	2336	77	SELD	191	67
Q9H720	778	26	DSTD	686	67
Q9H8V3	947	44	YEVD	692	67
Q9HCP0	506	21	VHVD	427	67
Q9NP60	795	34	DTLD	526	67
Q9NQR1	478	20	DLID	350	67
Q9NQS3	638	33	SHVD	627	67
Q9NRJ4	1619	74	DEDD	745	67
Q9NZ94	915	54	DIRD	263	67
Q9NZW4	1379	262	DSSD	646	67
Q9NZW4	1379	262	DSSD	787	67
Q9NZW4	1379	262	DSSD	962	67
Q9NZW4	1379	262	DSSD	1308	67
Q9UHI6	916	43	SESD	747	67
Q9UI33	1885	77	DGLD	1795	67
Q9UKI9	529	16	DLSD	145	67
Q9UNM6	474	23	DEVD	426	67
Q9UNY4	1246	51	DQLD	910	67
Q9UPN9	1214	49	DLVD	282	67
Q9Y468	850	48	DTYD	485	67
Q9Y566	2259	83	SESD	125	67
Q9Y566	2259	83	SSPD	129	67
A0AVK6	943	28	DSTD	636	66
A6NKT7	1856	96	SVPD	952	66
A6NMT0	415	15	DFSD	399	66
A8MXG8	391	12	DMVD	243	66
B2RXF5	520	20	DERD	326	66
O00231	520	27	DSID	341	66
O14715	1863	98	SVPD	951	66
O15042	1130	60	DDLD	796	66
O15169	923	44	DEFD	893	66
O15178	501	15	DIVD	478	66
O60266	1220	55	DEYD	879	66
O60290	1245	53	DELD	758	66
O95071	2881	164	DSSD	1755	66
O95206	1140	70	DEND	562	66
O95271	1392	66	DPVD	150	66
O95573	808	25	FEPD	659	66
P05181	566	25	DLTD	340	66
P07101	602	29	DVLD	575	66
P0C0S5	194	4	EELD	164	66
P0CW71	381	24	DNLD	323	66
P21439	1367	55	VETD	767	66
P22105	4352	248	METD	4173	66
P23280	378	13	DAPD	227	66
P43235	392	13	SEND	238	66
P43403	702	31	DRPD	668	66
P46013	3322	163	DLVD	2627	66
P49642	496	30	DMTD	190	66
P49746	1026	103	DDND	736	66
P50749	421	15	SEVD	208	66
P56715	2231	122	SSLD	1311	66
P98077	659	30	DEED	409	66
P98161	4368	155	AEVD	380	66
Q06203	600	21	DTPD	251	66
Q12791	1339	68	DNMD	906	66
Q13564	628	33	DNPD	514	66
Q14149	1029	62	DEID	750	66
Q14393	803	41	LEVD	716	66
Q15468	1368	58	DSLD	245	66
Q5JWR5	2534	118	DSND	532	66
Q5TB80	1476	81	DSLD	320	66
Q68DN6	1848	102	SVPD	938	66
Q69YQ0	1184	62	DALD	431	66
Q6IE81	910	49	DSDD	83	66
Q71UI9	194	4	EELD	164	66
Q7Z3J3	1856	96	SVPD	952	66
Q8N126	474	24	DAPD	451	66
Q8N4P2	754	26	NETD	244	66
Q8NCV1	681	24	AELD	250	66
Q8NDB2	879	38	EELD	402	66
Q92686	142	8	DILD	82	66
Q969V5	449	12	DSVD	246	66
Q96BT3	634	23	AEAD	453	66
Q96MW7	687	29	DVSD	460	66
Q96RL1	800	37	DILD	552	66
Q96SB8	1186	66	SEVD	904	66
Q99666	1865	98	SVPD	953	66
Q9BYJ1	794	34	TEPD	176	66
Q9BYW2	2657	170	SESD	1511	66
Q9BYX4	1132	52	DETD	780	66
Q9H501	915	88	DEDD	382	66
Q9H7Z6	550	21	YEVD	344	66
Q9H8M5	951	40	DETD	662	66
Q9H8M9	223	7	DSSD	154	66
Q9NP71	957	38	DFMD	403	66
Q9NRU3	1027	49	DETD	646	66
Q9NYQ8	4419	277	DSND	338	66
Q9NZW4	1379	262	DSSD	895	66
Q9NZW4	1379	262	DSSD	1338	66
Q9UJC3	802	36	DQLD	307	66
Q9UMN6	2805	119	DVVD	2730	66
Q9UN71	1001	60	DEND	418	66
Q9UPQ0	1187	64	SQVD	853	66
Q9UPS6	2018	116	DEGD	1188	66
Q9UQP3	1361	82	METD	1167	66
A6NFI3	1080	50	DDSD	365	65
O00555	2616	119	DEAD	2529	65
O60229	3047	172	DEPD	1894	65
O60256	479	19	DDVD	386	65
O60760	289	18	LEVD	147	65
O75446	312	16	DGGD	229	65
O75746	784	29	TEVD	135	65
O94812	1266	64	DHTD	422	65
O94823	1558	76	DSTD	773	65
O95185	1005	48	DIID	489	65
O95429	547	18	DLLD	426	65
P02708	570	25	DMVD	171	65
P10451	378	48	DTYD	221	65
P12111	3257	183	DGRD	2379	65
P13010	825	51	DGTD	158	65
P15391	632	34	DNPD	614	65
P15923	734	30	DEDD	616	65
P16118	578	21	EELD	319	65
P28331	838	49	DVMD	366	65
P35442	1242	121	DDND	817	65
P39905	303	20	DVMD	158	65
P41587	533	15	DFVD	202	65
P45381	380	19	DSYD	177	65
P48553	1359	61	DSTD	1087	65
P49747	842	98	DDND	560	65
P61916	232	6	PEPD	172	65
P98174	1055	45	QEVD	430	65
Q03001	7630	488	DHLD	2635	65
Q11201	468	17	DEVD	413	65
Q12996	805	39	DEVD	664	65
Q13308	1154	47	STVD	1151	65
Q14500	535	26	DEAD	495	65
Q14517	4658	327	DEND	1830	65
Q3SY56	449	17	SSLD	280	65
Q562F6	1335	84	DVLD	510	65
Q58F21	1033	49	DSSD	750	65
Q5T890	818	44	DELD	334	65
Q5VST9	8031	352	NEPD	6517	65
Q68CQ4	847	45	DSSD	148	65
Q6DHV7	438	26	DLVD	331	65
Q6V0I7	5051	349	DETD	4667	65
Q6ZN30	1181	64	DDID	1076	65
Q6ZNA5	671	29	DVTD	435	65
Q6ZT12	1970	89	DDQD	432	65
Q7Z494	1399	68	DTPD	1160	65
Q7Z553	1073	46	DDTD	881	65
Q7Z6K3	518	17	DLID	420	65
Q86U86	1760	103	DFDD	92	65
Q86YW9	2260	98	DRTD	590	65
Q8NI35	1872	117	VEVD	646	65
Q8WYR1	978	40	DGMD	486	65
Q8WZ42	34408	1722	DVPD	21162	65
Q93052	686	25	AEID	196	65
Q96JK4	855	46	DDTD	228	65
Q96JQ0	3369	218	DEND	1817	65
Q96JQ0	3369	218	SAVD	2004	65
Q96MT3	909	52	DSMD	616	65
Q96SB3	881	43	VEVD	617	65
Q96SN8	1991	90	DDLD	129	65
Q96T58	3740	195	DVTD	1296	65
Q99572	666	28	DFTD	509	65
Q9BPX3	1093	53	DFLD	779	65
Q9BVI0	1085	70	EELD	716	65
Q9GZY0	702	41	DIVD	545	65
Q9NR09	4951	242	EEVD	1921	65
Q9NTJ4	1116	44	DVMD	819	65
Q9NYB5	820	21	DHTD	432	65
Q9NYI0	1135	57	DSTD	526	65
Q9NZW4	1379	262	DSSD	662	65
Q9P035	448	13	DESD	201	65
Q9P2P1	1967	75	DGMD	365	65
Q9UBZ9	1324	58	DIPD	557	65
Q9UHF7	1370	68	AELD	350	65
Q9ULL1	1491	94	DEDD	1385	65
Q9UPP1	1141	64	DSPD	676	65
Q9UQB3	1295	58	SEID	827	65
Q9Y6B2	284	17	DDYD	207	65
A5PKW4	1110	50	SELD	620	64
O00238	597	27	DFVD	215	64
O00748	627	23	DQVD	352	64
O15105	518	20	DNPD	443	64
O60443	589	35	SSQD	372	64
O75023	699	22	DTLD	257	64
O75311	548	29	DSLD	201	64
P01766	193	5	SLVD	177	64
P03956	545	33	DDID	330	64
P04196	602	31	DERD	382	64
P04208	181	6	DEAD	158	64
P07814	1601	77	DQVD	1018	64
P12270	2430	119	DEDD	2045	64
P20340	287	16	DMID	269	64
P20749	529	22	DAVD	347	64
P22415	389	16	DAVD	185	64
P23415	541	23	DSLD	196	64
P23416	536	28	DSLD	202	64
P26010	866	40	SELD	90	64
P27824	653	67	DVID	91	64
P31946	324	14	DEGD	318	64
P35523	1066	41	DSTD	870	64
P35900	506	19	VEVD	310	64
P35914	424	9	SVVD	356	64
P48745	425	14	DEED	247	64
P54105	315	25	DDYD	226	64
P54845	329	9	VPVD	200	64
P63261	447	20	DSGD	229	64
P78362	778	50	DEED	497	64
Q00587	470	21	SSTD	228	64
Q06481	838	45	VEVD	807	64
Q09013	714	37	SHLD	636	64
Q10570	1549	67	DEVD	549	64
Q12797	847	52	DLVD	168	64
Q14390	310	12	DEMD	170	64
Q14524	2108	94	VEAD	389	64
Q15323	495	15	VEVD	293	64
Q16706	1218	70	DIID	301	64
Q3L8U1	2991	171	DVSD	214	64
Q3SY69	1030	50	DTVD	290	64
Q5JWF2	1151	69	DESD	696	64
Q6WBX8	519	25	DEFD	306	64
Q6ZV73	1524	73	DEAD	1296	64
Q70E73	1366	55	DSLD	339	64
Q7L576	1344	56	VELD	890	64
Q7Z698	519	40	DAPD	432	64
Q7Z6Z7	4459	248	AETD	2411	64
Q7Z7A1	2390	111	DSLD	609	64
Q86WI1	4313	190	DQTD	369	64
Q86YT6	1088	75	DATD	1006	64
Q8IX12	1251	87	DETD	924	64
Q8IZ20	600	18	DMVD	127	64
Q8IZL8	1230	41	TEPD	1229	64
Q8N5A5	639	29	VEGD	371	64
Q8NBW4	668	19	SEVD	124	64
Q8NFD5	2336	88	DEDD	287	64
Q8TB72	1134	44	AETD	192	64
Q8TCU4	4245	209	SSVD	2554	64
Q8TDY4	1018	42	TEGD	1001	64
Q8TF05	1060	75	DERD	193	64
Q8WUX9	541	26	DLPD	488	64
Q8WV41	644	38	DEAD	584	64
Q8WVJ9	237	6	SPVD	90	64
Q8WXG6	1738	102	DYDD	721	64
Q92796	888	50	NEVD	740	64
Q92997	814	49	DVVD	547	64
Q969R2	996	41	SEVD	341	64
Q96CW5	993	51	YHVD	731	64
Q96P70	1104	51	DPVD	384	64
Q96RS0	932	68	DEQD	680	64
Q9BV94	679	36	DSVD	207	64
Q9BW11	282	10	DSLD	231	64
Q9BX63	1330	66	DDID	1291	64
Q9BZF1	985	53	SESD	348	64
Q9H7N4	1404	75	DRGD	112	64
Q9HAJ7	277	12	DGGD	192	64
Q9NPA2	643	35	EEVD	498	64
Q9NPB6	436	26	AEPD	367	64
Q9NQ55	550	21	AEPD	322	64
Q9NQL2	485	41	DGPD	121	64
Q9NYQ6	3109	178	DVSD	1231	64
Q9NZR2	4701	405	DEDD	1232	64
Q9P241	1523	65	DFID	581	64
Q9P2I0	888	61	DESD	530	64
Q9UBF8	903	45	DGVD	171	64
Q9UJQ4	1124	41	VESD	828	64
Q9UL45	233	10	SSPD	71	64
Q9ULL1	1491	94	DEDD	664	64
Q9UM47	2412	140	DLPD	1018	64
Q9UMX9	624	18	DFID	254	64
Q9UPN7	991	55	DFVD	261	64
Q9Y336	552	18	DAVD	367	64
Q9Y4E5	1137	65	DEHD	736	64
O15069	1651	100	EETD	601	63
O15379	502	35	DYID	142	63
O43747	902	40	DMTD	827	63
O60245	1139	84	DTPD	323	63
O75185	1041	41	EEVD	725	63
O75310	617	29	DQPD	489	63
O75369	2664	156	DEGD	195	63
O75382	833	35	LEVD	392	63
O75410	908	46	DSTD	264	63
O94823	1558	76	DVPD	449	63
P00709	214	12	DITD	178	63
P02671	938	50	DGSD	562	63
P02747	331	9	DGYD	137	63
P02748	630	35	DEDD	204	63
P06753	360	19	DELD	134	63
P09493	360	24	DELD	134	63
P11362	913	50	DDDD	224	63
P16157	1943	101	DHLD	381	63
P17516	412	21	DHPD	405	63
P19835	828	49	DSVD	123	63
P22105	4352	248	VQVD	3912	63
P23467	2096	100	DSVD	2030	63
P25490	500	31	DDSD	205	63
P30044	298	10	VEPD	282	63
P31150	532	35	DVID	268	63
P31152	672	46	DEID	420	63
P33151	848	63	DEND	538	63
P35250	433	17	SMTD	227	63
P35269	609	33	DSDD	355	63
P35711	840	33	MEVD	170	63
P36537	616	26	DQPD	488	63
P38935	1075	44	DGVD	809	63
P43004	660	27	DTID	591	63
P46531	2646	155	DGLD	1651	63
P50395	529	31	DVID	267	63
P50452	439	21	DNTD	302	63
P53597	458	8	DFID	350	63
P62195	489	22	DILD	385	63
Q12824	525	26	MEID	336	63
Q13316	599	68	DDSD	541	63
Q13427	841	43	DSSD	305	63
Q14515	739	52	DGDD	422	63
Q14574	962	58	DEPD	340	63
Q14689	1659	76	VELD	1592	63
Q14703	1155	53	DFMD	418	63
Q14940	977	36	SAVD	434	63
Q15149	4744	192	DALD	2831	63
Q15648	1680	93	DTVD	1029	63
Q2MJR0	511	15	SHVD	246	63
Q5H8C1	2274	150	DSTD	2013	63
Q5S007	2631	123	DDLD	998	63
Q5T4S7	5265	251	SAVD	2985	63
Q5T5P2	2018	91	DVPD	494	63
Q5T5U3	2044	115	SEGD	99	63
Q5VZL5	1629	77	DEQD	175	63
Q641Q2	1421	128	DEED	418	63
Q68CP9	1933	69	VEID	617	63
Q6NYC1	514	29	SEGD	479	63
Q6P2C0	769	39	DEQD	123	63
Q6ZQY3	611	35	VETD	332	63
Q70EL4	1215	43	SELD	1081	63
Q86SZ2	258	7	DELD	163	63
Q86T24	757	47	DTYD	528	63
Q86V15	1845	97	DLVD	813	63
Q8IUN9	406	13	DGTD	345	63
Q8IY81	932	59	DKVD	292	63
Q8N1F7	904	48	DALD	242	63
Q8N1G0	1313	46	EEPD	1167	63
Q8N653	939	45	DIID	921	63
Q8N6S4	639	29	DEFD	619	63
Q8NGD2	389	11	YEVD	250	63
Q8NH21	380	13	NEVD	243	63
Q8TDY2	1682	87	DSID	784	63
Q8TE85	711	37	DTYD	465	63
Q8WUY3	3164	237	DEAD	2921	63
Q92558	657	27	DHMD	345	63
Q92764	535	20	VEVD	335	63
Q92793	2515	78	DSTD	102	63
Q969G3	552	20	DYDD	325	63
Q96CC6	935	42	DELD	339	63
Q96J92	1330	52	DPPD	175	63
Q96KN7	1405	71	DKVD	736	63
Q96KQ7	1303	69	DTID	697	63
Q96PK2	6039	322	DEID	4312	63
Q96T58	3740	195	DHVD	1310	63
Q96T88	878	56	DDVD	556	63
Q99550	1110	55	SLVD	168	63
Q9BYX4	1132	52	DEDD	769	63
Q9H0X9	975	41	EEQD	890	63
Q9H2T7	1165	56	DEHD	593	63
Q9H6E5	977	41	VEVD	572	63
Q9H6P5	494	14	AEPD	430	63
Q9HCU4	3018	173	DISD	1153	63
Q9NWB7	523	20	SMTD	463	63
Q9NYI0	1135	57	SEPD	556	63
Q9NZC4	370	15	DLLD	232	63
Q9NZW4	1379	262	DSND	865	63
Q9UKT8	542	33	DELD	327	63
Q9ULH1	1244	72	DEQD	518	63
Q9UPA5	3991	145	TEPD	2788	63
Q9UPN3	7496	394	DEID	5775	63
Q9UPQ0	1187	64	DSFD	307	63
Q9UQP3	1361	82	TEID	948	63
Q9Y466	478	14	DNTD	347	63
Q9Y4E1	1398	125	DEED	418	63
Q9Y4R7	852	50	SRVD	839	63
O14976	1387	69	DGVD	958	62
O15020	2470	128	DMID	1736	62
O15031	1903	101	DRTD	257	62
O15031	1903	101	DEVD	1664	62
O15217	303	10	VEID	142	62
O43290	891	50	SESD	690	62
O60318	2063	91	DQVD	751	62
O75191	603	25	DYSD	282	62
O75886	613	32	DPTD	399	62
O76031	751	30	DEVD	479	62
O95996	2388	92	SDVD	2316	62
P02748	630	35	DVTD	525	62
P06887	184	6	DEAD	159	62
P07942	1861	118	DGPD	999	62
P08263	303	12	VEID	142	62
P09210	303	12	VEID	142	62
P14373	589	21	DLPD	425	62
P15391	632	34	EEPD	489	62
P20929	6728	521	DRVD	4223	62
P21128	497	23	EEGD	366	62
P26045	1011	54	DSSD	918	62
P27708	2287	93	VEVD	2258	62
P28332	442	15	DMTD	334	62
P28715	1279	75	DDVD	804	62
P31751	572	30	DRYD	548	62
P35443	1031	110	DDND	740	62
P35523	1066	41	DLVD	873	62
P42331	732	36	EEID	638	62
P43235	392	13	DSVD	183	62
P46459	815	41	DEID	402	62
P78314	641	30	DTSD	224	62
Q03001	7630	488	DVFD	2033	62
Q03001	7630	488	DIHD	5149	62
Q04671	896	25	DLLD	218	62
Q12756	1769	90	DLMD	276	62
Q12955	4439	248	DVSD	3378	62
Q13111	1044	64	YEVD	687	62
Q13322	684	30	DDVD	141	62
Q13330	800	31	DFTD	394	62
Q13370	1211	57	DGTD	695	62
Q14028	1347	61	SEED	489	62
Q14767	1927	90	DNTD	1429	62
Q14767	1927	90	DLPD	1684	62
Q14814	608	25	EELD	212	62
Q14CM0	1413	80	DIID	873	62
Q16772	303	11	VEID	142	62
Q5QGS0	1604	96	DITD	1112	62
Q5SNT6	1333	123	DEED	330	62
Q5VTB9	653	39	DAVD	431	62
Q6NW40	512	26	SAVD	150	62
Q6ZN28	949	47	DELD	218	62
Q71F23	492	23	DFPD	122	62
Q7KZF4	1010	47	DAVD	915	62
Q7RTV2	303	12	VEID	142	62
Q7Z6P3	802	38	SDPD	262	62
Q86XX4	4093	246	FETD	1882	62
Q8IVH2	755	21	SFPD	481	62
Q8IXF0	1024	52	SESD	558	62
Q8IXS6	446	20	SSTD	199	62
Q8N6C5	1423	49	SETD	1384	62
Q8NGA8	382	13	NEVD	245	62
Q8NGD4	386	11	NEVD	250	62
Q8NGD5	387	12	NEVD	253	62
Q8NHM5	1419	70	DITD	1310	62
Q8TF76	887	46	DDPD	159	62
Q92538	1979	99	DHSD	488	62
Q92569	566	36	DMPD	189	62
Q92621	2099	97	DEPD	1526	62
Q92771	1042	37	DEDD	331	62
Q92839	650	23	DSVD	303	62
Q96JM7	878	51	DMVD	496	62
Q96NR3	976	33	DEVD	729	62
Q96R69	380	13	NEVD	243	62
Q96R72	390	9	NEVD	250	62
Q96SB3	881	43	DEED	484	62
Q9BUJ2	965	42	DEDD	314	62
Q9BUR4	631	34	DEGD	226	62
Q9BY49	393	7	VDVD	352	62
Q9BZC7	2527	106	SEVD	561	62
Q9GZV5	504	19	DFLD	466	62
Q9H251	3420	275	DEND	732	62
Q9H2D6	2449	118	SSPD	223	62
Q9NR48	3070	136	DLDD	1051	62
Q9NRL2	1657	100	DASD	1205	62
Q9NVM9	796	34	DSPD	715	62
Q9NYF8	1012	55	DGVD	949	62
Q9NZN5	1638	100	DPTD	142	62
Q9P241	1523	65	SEVD	332	62
Q9P2N2	816	40	EEED	220	62
Q9UIF8	2269	136	DDSD	389	62
Q9UJ04	507	17	DPVD	161	62
Q9UPW0	697	32	DGSD	297	62
Q9Y274	431	16	DEFD	211	62
Q9Y2I7	2196	126	DDMD	758	62
Q9Y2T1	904	35	SSVD	381	62
Q9Y2Z2	802	33	VLVD	265	62
Q9Y4B6	1574	111	DELD	1495	62
Q9Y5F6	1022	69	DEND	637	62
Q9Y5G9	1009	72	DEND	420	62
A6NJL1	595	25	SHPD	445	61
A6NNA5	348	11	DFDD	111	61
O00219	625	20	DSVD	281	61
O14617	1233	67	SVHD	1066	61
O15169	923	44	SSVD	402	61
O43283	1067	50	DSSD	1048	61
O60494	3683	194	DGVD	512	61
O75038	1532	83	DEID	612	61
O75410	908	46	DTND	407	61
O75962	3179	182	SETD	1136	61
O94864	496	22	DDSD	467	61
O95071	2881	164	DMPD	1398	61
O95905	707	50	DDLD	586	61
P02786	840	43	DSTD	219	61
P04085	302	9	DSLD	151	61
P06889	179	5	DEAD	156	61
P07949	1212	58	DEDD	365	61
P09848	2004	116	DTVD	321	61
P10600	497	17	DVTD	291	61
P12757	752	28	VETD	133	61
P15151	486	10	SQVD	284	61
P20794	707	19	SEVD	291	61
P20839	608	34	DEVD	144	61
P20930	4122	222	DTTD	309	61
P21453	468	10	DEGD	453	61
P21802	907	48	DEDD	222	61
P23497	958	52	DSQD	173	61
P27105	380	15	DATD	275	61
P32942	632	17	LEVD	467	61
P34972	433	15	DGLD	91	61
P35442	1242	121	DLID	241	61
P39880	1582	57	SEGD	1413	61
P50570	932	56	DQVD	414	61
P53708	1132	59	DMTD	1120	61
Q02487	967	58	DEND	304	61
Q03164	4057	181	DIMD	2939	61
Q04725	827	35	DLVD	354	61
Q08174	1130	71	DEND	780	61
Q08378	1577	68	AEQD	88	61
Q12791	1339	68	DQID	903	61
Q12815	839	15	DSHD	362	61
Q13112	647	31	SSTD	455	61
Q13243	362	16	YELD	148	61
Q13370	1211	57	SESD	692	61
Q13459	2222	84	SQVD	1476	61
Q13907	319	13	DEND	120	61
Q14974	951	52	DRPD	593	61
Q149N8	1768	81	DVLD	1627	61
Q15058	1727	68	DITD	1258	61
Q16363	1899	106	DLTD	358	61
Q16787	3409	166	VSVD	1224	61
Q53RT3	431	16	DEFD	412	61
Q5S007	2631	123	AEVD	1533	61
Q5T5P2	2018	91	DATD	1638	61
Q5VUG0	984	47	DQTD	836	61
Q5VWG9	1024	51	DSTD	333	61
Q68DX3	1400	53	SVTD	1165	61
Q6IA17	494	29	SEVD	433	61
Q6PFW1	1558	66	DEPD	1083	61
Q6ULP2	1002	81	DTPD	116	61
Q6ZQY3	611	35	DEID	605	61
Q7L513	430	14	DLTD	125	61
[truncated: 2,904 more rows]
