# Supplementary material for: Developing a powerful In Silico tool for the discovery of novel caspase-3 substrates: a preliminary screening of the human proteome
Source: BMC Bioinformatics. 2012 Jan 23;13:14. doi: 10.1186/1471-2105-13-14 (PMC3324375; doi:10.1186/1471-2105-13-14)
Supplement: Additional file 6 — List of the significantly enriched biological process GO terms. This table shows the full list of the significantly enriched terms of GO: Biological Process among the 3013 predicted caspase-3 substrates. [file 1471-2105-13-14-S6.XLS]

## Sheet: Sheet1
The enriched terms of GO-Biological Process among the 3013 predicted caspase-3 substrates
	GO- ID	Name	P-value	Term in Query	Term in Genome
1	GO:0022610	biological adhesion	1.02161e-39	322	885
2	GO:0007155	cell adhesion	1.02161e-39	322	885
3	GO:0048699	generation of neurons	2.09306e-28	314	960
4	GO:0022008	neurogenesis	3.96682e-27	324	1016
5	GO:0030182	neuron differentiation	8.3209e-27	294	894
6	GO:0007049	cell cycle	2.71046e-26	376	1250
7	GO:0030030	cell projection organization	6.52884e-26	263	776
8	GO:0007156	homophilic cell adhesion	1.00629e-23	82	141
9	GO:0023051	regulation of signaling	3.13414e-23	402	1408
10	GO:0009966	regulation of signal transduction	6.37065e-23	399	1399
11	GO:0048468	cell development	1.78451e-22	363	1244
12	GO:0048666	neuron development	1.75422e-21	237	715
13	GO:0016337	cell-cell adhesion	3.33828e-21	146	363
14	GO:0007010	cytoskeleton organization	9.68785e-21	217	641
15	GO:0007167	enzyme linked receptor protein signaling pathway	1.47809e-20	255	800
16	GO:0048858	cell projection morphogenesis	2.1036e-20	197	564
17	GO:0032990	cell part morphogenesis	3.44568e-20	198	570
18	GO:0051276	chromosome organization	8.07188e-20	212	630
19	GO:0032989	cellular component morphogenesis	1.19098e-19	238	739
20	GO:0000902	cell morphogenesis	1.34797e-19	228	698
21	GO:0050793	regulation of developmental process	1.35041e-19	302	1014
22	GO:0051056	regulation of small GTPase mediated signal transduction	1.39002e-19	145	371
23	GO:0031175	neuron projection development	2.49044e-18	207	625
24	GO:0000904	cell morphogenesis involved in differentiation	3.44022e-18	202	606
25	GO:0040011	locomotion	4.83537e-18	310	1071
26	GO:0048812	neuron projection morphogenesis	5.23821e-18	181	523
27	GO:0016568	chromatin modification	7.44471e-18	142	373
28	GO:0022402	cell cycle process	9.98761e-18	278	934
29	GO:2000026	regulation of multicellular organismal development	1.42643e-17	258	849
30	GO:0048667	cell morphogenesis involved in neuron differentiation	2.18285e-17	180	525
31	GO:2000113	negative regulation of cellular macromolecule biosynthetic process	6.94892e-17	232	746
32	GO:0010558	negative regulation of macromolecule biosynthetic process	5.14902e-16	236	774
33	GO:0009892	negative regulation of metabolic process	6.49777e-16	312	1112
34	GO:0045934	negative regulation of nucleobase, nucleoside, nucleotide and nucleic acid metabolic process	6.9771e-16	227	737
35	GO:0010605	negative regulation of macromolecule metabolic process	8.41103e-16	293	1028
36	GO:0007409	axonogenesis	1.23476e-15	165	482
37	GO:0010629	negative regulation of gene expression	1.83769e-15	226	738
38	GO:0051172	negative regulation of nitrogen compound metabolic process	1.97506e-15	228	747
39	GO:0045941	positive regulation of transcription	3.29927e-15	256	872
40	GO:0044085	cellular component biogenesis	4.115e-15	370	1393
41	GO:0031324	negative regulation of cellular metabolic process	5.98147e-15	289	1023
42	GO:0009790	embryo development	9.48515e-15	245	830
43	GO:0010604	positive regulation of macromolecule metabolic process	1.02179e-14	358	1344
44	GO:0071844	cellular component assembly at cellular level	1.12644e-14	266	924
45	GO:0006366	transcription from RNA polymerase II promoter	1.21672e-14	328	1206
46	GO:0016481	negative regulation of transcription	1.22623e-14	207	667
47	GO:0006325	chromatin organization	1.2858e-14	160	472
48	GO:0007411	axon guidance	1.30716e-14	129	350
49	GO:0031327	negative regulation of cellular biosynthetic process	1.33772e-14	237	797
50	GO:0051128	regulation of cellular component organization	1.48409e-14	253	868
51	GO:0009890	negative regulation of biosynthetic process	1.54779e-14	240	811
52	GO:0010628	positive regulation of gene expression	2.25383e-14	265	924
53	GO:0022403	cell cycle phase	5.71457e-14	230	775
54	GO:0045595	regulation of cell differentiation	5.81979e-14	227	762
55	GO:0008104	protein localization	7.27325e-14	335	1252
56	GO:0022607	cellular component assembly	7.93978e-14	337	1262
57	GO:0050790	regulation of catalytic activity	1.00471e-13	385	1490
58	GO:0045935	positive regulation of nucleobase, nucleoside, nucleotide and nucleic acid metabolic process	1.59746e-13	273	973
59	GO:0030029	actin filament-based process	1.64522e-13	135	383
60	GO:0010557	positive regulation of macromolecule biosynthetic process	2.58333e-13	278	999
61	GO:0030036	actin cytoskeleton organization	5.74806e-13	123	341
62	GO:0051173	positive regulation of nitrogen compound metabolic process	6.53648e-13	277	1001
63	GO:0016569	covalent chromatin modification	7.25343e-13	89	215
64	GO:0051239	regulation of multicellular organismal process	7.53867e-13	374	1455
65	GO:0016570	histone modification	8.78792e-13	88	212
66	GO:0009893	positive regulation of metabolic process	9.73632e-13	375	1462
67	GO:0031325	positive regulation of cellular metabolic process	1.2469e-12	359	1388
68	GO:0016192	vesicle-mediated transport	1.57502e-12	238	831
69	GO:0007169	transmembrane receptor protein tyrosine kinase signaling pathway	2.06351e-12	182	588
70	GO:0006357	regulation of transcription from RNA polymerase II promoter	2.41454e-12	278	1015
71	GO:0031328	positive regulation of cellular biosynthetic process	6.63713e-12	287	1064
72	GO:0009891	positive regulation of biosynthetic process	9.15123e-12	291	1085
73	GO:0044248	cellular catabolic process	1.29033e-11	376	1490
74	GO:0000278	mitotic cell cycle	1.69576e-11	203	691
75	GO:0006928	cellular component movement	1.72246e-11	230	811
76	GO:0033554	cellular response to stress	2.0154e-11	251	907
77	GO:0007266	Rho protein signal transduction	3.33724e-11	72	166
78	GO:0007264	small GTPase mediated signal transduction	6.85884e-11	183	612
79	GO:0016310	phosphorylation	7.1106e-11	359	1424
80	GO:0051726	regulation of cell cycle	1.12334e-10	186	628
81	GO:0006468	protein phosphorylation	1.79483e-10	251	923
82	GO:0006508	proteolysis	2.9056e-10	238	867
83	GO:0007265	Ras protein signal transduction	7.22501e-10	124	375
84	GO:0040007	growth	7.72607e-10	202	711
85	GO:0051674	localization of cell	1.20682e-09	202	714
86	GO:0048870	cell motility	1.20682e-09	202	714
87	GO:0018205	peptidyl-lysine modification	1.29435e-09	56	121
88	GO:0051254	positive regulation of RNA metabolic process	1.35629e-09	194	679
89	GO:0009605	response to external stimulus	1.48006e-09	290	1122
90	GO:0009888	tissue development	1.85422e-09	279	1072
91	GO:0043062	extracellular structure organization	2.66778e-09	87	234
92	GO:0016477	cell migration	3.05854e-09	191	671
93	GO:0046578	regulation of Ras protein signal transduction	3.34152e-09	92	254
94	GO:0045893	positive regulation of transcription, DNA-dependent	3.55272e-09	191	672
95	GO:0048646	anatomical structure formation involved in morphogenesis	7.00765e-09	179	623
96	GO:0006935	chemotaxis	1.01861e-08	161	546
97	GO:0042330	taxis	1.01861e-08	161	546
98	GO:0045184	establishment of protein localization	1.28215e-08	267	1032
99	GO:0012501	programmed cell death	1.66122e-08	357	1468
100	GO:0006915	apoptosis	1.77475e-08	354	1454
101	GO:0032535	regulation of cellular component size	2.44724e-08	136	443
102	GO:0035023	regulation of Rho protein signal transduction	2.45941e-08	53	118
103	GO:0010941	regulation of cell death	2.5129e-08	297	1181
104	GO:0051649	establishment of localization in cell	2.59836e-08	354	1458
105	GO:0015031	protein transport	2.65962e-08	261	1010
106	GO:0048589	developmental growth	2.78163e-08	85	235
107	GO:0009887	organ morphogenesis	2.81606e-08	198	718
108	GO:0009792	embryo development ending in birth or egg hatching	3.44246e-08	149	501
109	GO:0006195	purine nucleotide catabolic process	3.46485e-08	157	536
110	GO:0007178	transmembrane receptor protein serine/threonine kinase signaling pathway	3.4665e-08	78	209
111	GO:0043009	chordate embryonic development	3.86805e-08	147	493
112	GO:0043067	regulation of programmed cell death	5.15705e-08	291	1159
113	GO:0072358	cardiovascular system development	6.47248e-08	173	611
114	GO:0072359	circulatory system development	6.47248e-08	173	611
115	GO:0042981	regulation of apoptosis	6.6447e-08	288	1147
116	GO:0072523	purine-containing compound catabolic process	7.68433e-08	157	541
117	GO:0001701	in utero embryonic development	8.15924e-08	101	303
118	GO:0006259	DNA metabolic process	8.47966e-08	187	676
119	GO:0046907	intracellular transport	1.10221e-07	228	867
120	GO:0046700	heterocycle catabolic process	1.78826e-07	169	600
121	GO:0009150	purine ribonucleotide metabolic process	2.03248e-07	163	574
122	GO:0010646	regulation of cell communication	2.06907e-07	277	1105
123	GO:0022603	regulation of anatomical structure morphogenesis	2.12373e-07	112	353
124	GO:0009207	purine ribonucleoside triphosphate catabolic process	2.182e-07	143	486
125	GO:0009154	purine ribonucleotide catabolic process	2.41312e-07	144	491
126	GO:0009203	ribonucleoside triphosphate catabolic process	2.56701e-07	143	487
127	GO:0000279	M phase	3.21033e-07	142	484
128	GO:0009146	purine nucleoside triphosphate catabolic process	3.54376e-07	143	489
129	GO:0006200	ATP catabolic process	4.07152e-07	80	226
130	GO:0009261	ribonucleotide catabolic process	4.57461e-07	144	495
131	GO:0009259	ribonucleotide metabolic process	5.26755e-07	164	585
132	GO:0010324	membrane invagination	6.1641e-07	104	325
133	GO:0006897	endocytosis	6.1641e-07	104	325
134	GO:0051094	positive regulation of developmental process	7.02005e-07	147	511
135	GO:0009143	nucleoside triphosphate catabolic process	7.81898e-07	143	494
136	GO:0090066	regulation of anatomical structure size	7.89043e-07	152	534
137	GO:0008361	regulation of cell size	1.01986e-06	111	357
138	GO:0060284	regulation of cell development	1.10988e-06	117	383
139	GO:0007017	microtubule-based process	1.11501e-06	104	328
140	GO:0009166	nucleotide catabolic process	1.15875e-06	157	559
141	GO:0007420	brain development	1.21625e-06	122	405
142	GO:0001775	cell activation	1.36246e-06	192	720
143	GO:0060560	developmental growth involved in morphogenesis	1.42097e-06	45	101
144	GO:0006974	response to DNA damage stimulus	1.62488e-06	148	521
145	GO:0051253	negative regulation of RNA metabolic process	1.64017e-06	150	530
146	GO:0051093	negative regulation of developmental process	1.66605e-06	116	381
147	GO:0048011	nerve growth factor receptor signaling pathway	1.72856e-06	78	224
148	GO:0045892	negative regulation of transcription, DNA-dependent	2.18413e-06	148	523
149	GO:0044270	cellular nitrogen compound catabolic process	2.28045e-06	165	600
150	GO:0016049	cell growth	3.36427e-06	105	338
151	GO:0009199	ribonucleoside triphosphate metabolic process	3.63584e-06	153	549
152	GO:0007417	central nervous system development	3.83405e-06	158	572
153	GO:0034655	nucleobase, nucleoside, nucleotide and nucleic acid catabolic process	5.04417e-06	158	574
154	GO:0034656	nucleobase, nucleoside and nucleotide catabolic process	5.04417e-06	158	574
155	GO:0010648	negative regulation of cell communication	5.07853e-06	126	431
156	GO:0009205	purine ribonucleoside triphosphate metabolic process	5.17904e-06	152	547
157	GO:0051960	regulation of nervous system development	6.05509e-06	108	354
158	GO:0006473	protein acetylation	8.83876e-06	41	92
159	GO:0032879	regulation of localization	1.01858e-05	283	1174
160	GO:0046034	ATP metabolic process	1.09632e-05	89	277
161	GO:0009144	purine nucleoside triphosphate metabolic process	1.18508e-05	152	553
162	GO:0043549	regulation of kinase activity	1.3158e-05	139	495
163	GO:0051174	regulation of phosphorus metabolic process	1.35098e-05	189	725
164	GO:0019220	regulation of phosphate metabolic process	1.35098e-05	189	725
165	GO:0006260	DNA replication	1.46511e-05	86	266
166	GO:0007423	sensory organ development	1.50521e-05	104	342
167	GO:0016044	cellular membrane organization	1.60873e-05	146	528
168	GO:0010564	regulation of cell cycle process	1.61695e-05	106	351
169	GO:0051325	interphase	2.42167e-05	108	362
170	GO:0061024	membrane organization	2.42674e-05	146	531
171	GO:0009141	nucleoside triphosphate metabolic process	2.45272e-05	153	563
172	GO:0008283	cell proliferation	2.85762e-05	328	1409
173	GO:0009968	negative regulation of signal transduction	3.07684e-05	115	394
174	GO:0018394	peptidyl-lysine acetylation	3.15192e-05	38	85
175	GO:0051338	regulation of transferase activity	3.50836e-05	141	511
176	GO:0072521	purine-containing compound metabolic process	3.89811e-05	210	834
177	GO:0023057	negative regulation of signaling	4.22319e-05	115	396
178	GO:0001944	vasculature development	4.34481e-05	117	405
179	GO:0043543	protein acylation	4.79508e-05	44	107
180	GO:0032583	regulation of gene-specific transcription	5.07168e-05	117	406
181	GO:0042325	regulation of phosphorylation	5.13817e-05	181	699
182	GO:0031399	regulation of protein modification process	5.80509e-05	136	492
183	GO:0045995	regulation of embryonic development	5.9026e-05	26	48
184	GO:0045859	regulation of protein kinase activity	6.75336e-05	132	475
185	GO:0048588	developmental cell growth	7.05916e-05	32	67
186	GO:0001568	blood vessel development	7.66922e-05	113	391
187	GO:0046483	heterocycle metabolic process	7.87903e-05	257	1069
188	GO:0018193	peptidyl-amino acid modification	8.12643e-05	137	499
189	GO:0018393	internal peptidyl-lysine acetylation	8.20006e-05	37	84
190	GO:0051270	regulation of cellular component movement	9.73657e-05	95	314
191	GO:0045596	negative regulation of cell differentiation	0.000102528	94	310
192	GO:0006163	purine nucleotide metabolic process	0.000108698	200	796
193	GO:0030163	protein catabolic process	0.000110604	121	429
194	GO:0006475	internal protein amino acid acetylation	0.000120913	37	85
195	GO:0050767	regulation of neurogenesis	0.000137654	95	316
196	GO:0016573	histone acetylation	0.000142956	36	82
197	GO:0048675	axon extension	0.000152022	29	59
198	GO:0051329	interphase of mitotic cell cycle	0.000168351	103	352
199	GO:0045597	positive regulation of cell differentiation	0.000201007	110	384
200	GO:0006281	DNA repair	0.000231495	103	354
201	GO:0030168	platelet activation	0.000262127	77	243
202	GO:0051246	regulation of protein metabolic process	0.00028305	202	815
203	GO:0034329	cell junction assembly	0.000327477	53	147
204	GO:0048729	tissue morphogenesis	0.000341711	111	392
205	GO:0033043	regulation of organelle organization	0.000347855	99	339
206	GO:0034330	cell junction organization	0.000362905	58	167
207	GO:0040012	regulation of locomotion	0.000376707	95	322
208	GO:0032268	regulation of cellular protein metabolic process	0.000490876	184	734
209	GO:0045944	positive regulation of transcription from RNA polymerase II promoter	0.000494375	142	536
210	GO:0010551	regulation of gene-specific transcription from RNA polymerase II promoter	0.000523966	100	346
211	GO:0001503	ossification	0.000543019	73	230
212	GO:0007179	transforming growth factor beta receptor signaling pathway	0.000563492	47	126
213	GO:0032569	gene-specific transcription from RNA polymerase II promoter	0.000611697	100	347
214	GO:0030198	extracellular matrix organization	0.00062308	49	134
215	GO:0007229	integrin-mediated signaling pathway	0.000634271	36	86
216	GO:0045664	regulation of neuron differentiation	0.000678815	81	265
217	GO:0034613	cellular protein localization	0.000693701	157	609
218	GO:0001501	skeletal system development	0.000866177	97	336
219	GO:0070727	cellular macromolecule localization	0.000867936	157	611
220	GO:0031344	regulation of cell projection organization	0.000875577	63	191
221	GO:0016197	endosome transport	0.000901247	36	87
222	GO:0051493	regulation of cytoskeleton organization	0.00106034	64	196
223	GO:0016055	Wnt receptor signaling pathway	0.00117105	73	234
224	GO:0030217	T cell differentiation	0.0013299	48	133
225	GO:0006913	nucleocytoplasmic transport	0.00163078	84	283
226	GO:0010975	regulation of neuron projection development	0.00186359	55	162
227	GO:0000122	negative regulation of transcription from RNA polymerase II promoter	0.00202205	108	391
228	GO:0000226	microtubule cytoskeleton organization	0.00209137	68	216
229	GO:0044419	interspecies interaction between organisms	0.0021879	103	369
230	GO:0051169	nuclear transport	0.0022685	84	285
231	GO:0010769	regulation of cell morphogenesis involved in differentiation	0.00227397	49	139
232	GO:0022604	regulation of cell morphogenesis	0.00227397	49	139
233	GO:0045786	negative regulation of cell cycle	0.00229521	110	401
234	GO:0034504	protein localization to nucleus	0.00262254	61	188
235	GO:0007050	cell cycle arrest	0.00266545	96	339
236	GO:0030334	regulation of cell migration	0.00266969	84	286
237	GO:0090092	regulation of transmembrane receptor protein serine/threonine kinase signaling pathway	0.00272594	46	128
238	GO:0007015	actin filament organization	0.00280403	58	176
239	GO:0006511	ubiquitin-dependent protein catabolic process	0.00281151	93	326
240	GO:0048514	blood vessel morphogenesis	0.00285286	95	335
241	GO:0048846	axon extension involved in axon guidance	0.00324732	15	23
242	GO:0043632	modification-dependent macromolecule catabolic process	0.00353902	94	332
243	GO:0019941	modification-dependent protein catabolic process	0.00353902	94	332
244	GO:0051651	maintenance of location in cell	0.00371329	34	84
245	GO:0044282	small molecule catabolic process	0.00476493	204	855
246	GO:2000145	regulation of cell motility	0.00504843	84	290
247	GO:0009057	macromolecule catabolic process	0.00512044	165	666
248	GO:0006753	nucleoside phosphate metabolic process	0.00559074	217	921
249	GO:0009117	nucleotide metabolic process	0.00559074	217	921
250	GO:0051129	negative regulation of cellular component organization	0.00592722	76	256
251	GO:0051603	proteolysis involved in cellular protein catabolic process	0.0063205	96	345
252	GO:0010033	response to organic substance	0.00681869	274	1209
253	GO:0042060	wound healing	0.00735024	153	612
254	GO:0006869	lipid transport	0.00867189	61	194
255	GO:0030031	cell projection assembly	0.00925674	44	125
256	GO:0046777	protein autophosphorylation	0.00925674	44	125
257	GO:0032507	maintenance of protein location in cell	0.00950173	31	76
258	GO:0042692	muscle cell differentiation	0.0096068	67	220
259	GO:0051130	positive regulation of cellular component organization	0.00966518	92	330
260	GO:0055002	striated muscle cell development	0.00977056	38	102
261	GO:0061061	muscle structure development	0.010326	104	385
262	GO:0045185	maintenance of protein location	0.0106293	35	91
263	GO:0051301	cell division	0.0108911	105	390
264	GO:0007243	intracellular protein kinase cascade	0.0115904	175	723
265	GO:0023014	signal transduction via phosphorylation event	0.0115904	175	723
266	GO:0007507	heart development	0.0127298	86	305
267	GO:0044093	positive regulation of molecular function	0.0129177	199	842
268	GO:0030509	BMP signaling pathway	0.0132093	34	88
269	GO:0010942	positive regulation of cell death	0.0134546	148	594
270	GO:0044257	cellular protein catabolic process	0.0144021	96	351
271	GO:0055086	nucleobase, nucleoside and nucleotide metabolic process	0.0149222	224	968
272	GO:0070647	protein modification by small protein conjugation or removal	0.0158246	113	430
273	GO:0001932	regulation of protein phosphorylation	0.0158501	89	320
274	GO:0050808	synapse organization	0.0169326	38	104
275	GO:0043068	positive regulation of programmed cell death	0.017115	145	582
276	GO:0051235	maintenance of location	0.0173084	52	160
277	GO:0002520	immune system development	0.0173226	125	487
278	GO:0010876	lipid localization	0.0180461	65	215
279	GO:0055001	muscle cell development	0.0181139	40	112
280	GO:0043065	positive regulation of apoptosis	0.0185437	144	578
281	GO:0007346	regulation of mitotic cell cycle	0.0204501	79	277
282	GO:0016571	histone methylation	0.0240513	24	54
283	GO:0032970	regulation of actin filament-based process	0.0241055	45	133
284	GO:0051146	striated muscle cell differentiation	0.0260778	52	162
285	GO:0018022	peptidyl-lysine methylation	0.0262901	14	23
286	GO:0035567	non-canonical Wnt receptor signaling pathway	0.0267235	20	41
287	GO:0035637	multicellular organismal signaling	0.0284436	158	650
288	GO:0019226	transmission of nerve impulse	0.0284436	158	650
289	GO:0000086	G2/M transition of mitotic cell cycle	0.0303314	41	118
290	GO:0033674	positive regulation of kinase activity	0.0310891	91	334
291	GO:0044243	multicellular organismal catabolic process	0.0320068	16	29
292	GO:0030199	collagen fibril organization	0.0322109	17	32
293	GO:0065003	macromolecular complex assembly	0.0346914	201	864
294	GO:0051347	positive regulation of transferase activity	0.034817	93	344
295	GO:0030097	hemopoiesis	0.0373583	111	428
296	GO:0051216	cartilage development	0.0377461	45	135
297	GO:0043506	regulation of JUN kinase activity	0.041756	27	66
298	GO:0048925	lateral line system development	0.0430547	8	9
299	GO:0048892	lateral line nerve development	0.0430547	8	9
300	GO:0048880	sensory system development	0.0430547	8	9
301	GO:0050935	iridophore differentiation	0.0430547	8	9
302	GO:0048895	lateral line nerve glial cell differentiation	0.0430547	8	9
303	GO:0048937	lateral line nerve glial cell development	0.0430547	8	9
304	GO:0006886	intracellular protein transport	0.04691	126	501
305	GO:0044265	cellular macromolecule catabolic process	0.0474584	131	525
306	GO:0007596	blood coagulation	0.0480463	127	506
307	GO:0032956	regulation of actin cytoskeleton organization	0.0482592	43	128
308	GO:0048839	inner ear development	0.0487738	41	120
