# Supplementary material for: Developing a powerful In Silico tool for the discovery of novel caspase-3 substrates: a preliminary screening of the human proteome
Source: BMC Bioinformatics. 2012 Jan 23;13:14. doi: 10.1186/1471-2105-13-14 (PMC3324375; doi:10.1186/1471-2105-13-14)
Supplement: Additional file 8 — List of the significantly enriched cellular component GO terms. This table shows the full list of the significantly enriched terms of GO: Cellular Component among the 3013 predicted caspase-3 substrates. [file 1471-2105-13-14-S8.XLS]

## Sheet: Sheet1
The enriched terms of GO-Cellular Component among the 3013 predicted caspase-3 substrates
	ID	Name	P-value	Term in Query	Term in Genome
1	GO:0005654	nucleoplasm	1.99453e-28	390	1342
2	GO:0044451	nucleoplasm part	1.68788e-20	242	783
3	GO:0042995	cell projection	6.83224e-18	298	1070
4	GO:0005694	chromosome	7.45147e-17	179	554
5	GO:0005626	insoluble fraction	1.7344e-15	299	1113
6	GO:0005624	membrane fraction	5.15124e-15	288	1069
7	GO:0000267	cell fraction	3.04739e-14	367	1464
8	GO:0031012	extracellular matrix	4.12296e-14	135	399
9	GO:0005578	proteinaceous extracellular matrix	1.35468e-13	119	339
10	GO:0030054	cell junction	1.55122e-13	187	628
11	GO:0005730	nucleolus	1.62116e-13	296	1133
12	GO:0044427	chromosomal part	1.80568e-12	148	471
13	GO:0015630	microtubule cytoskeleton	4.80944e-12	196	689
14	GO:0044420	extracellular matrix part	6.23776e-12	61	134
15	GO:0044430	cytoskeletal part	1.39035e-11	286	1121
16	GO:0000228	nuclear chromosome	1.82967e-10	83	224
17	GO:0043005	neuron projection	3.18607e-09	164	585
18	GO:0044463	cell projection part	1.62754e-08	145	509
19	GO:0044454	nuclear chromosome part	3.05814e-08	68	184
20	GO:0005815	microtubule organizing center	4.33885e-08	103	329
21	GO:0015629	actin cytoskeleton	1.56478e-07	101	327
22	GO:0070161	anchoring junction	2.02578e-07	67	187
23	GO:0000785	chromatin	6.34911e-07	82	253
24	GO:0005581	collagen	6.65251e-07	23	37
25	GO:0005813	centrosome	8.37059e-07	74	221
26	GO:0005604	basement membrane	2.56007e-06	39	90
27	GO:0005912	adherens junction	7.15721e-06	60	173
28	GO:0000790	nuclear chromatin	1.13297e-05	39	94
29	GO:0000793	condensed chromosome	1.53058e-05	54	152
30	GO:0005911	cell-cell junction	2.49702e-05	74	237
31	GO:0030425	dendrite	2.51403e-05	90	307
32	GO:0016604	nuclear body	3.03527e-05	74	238
33	GO:0045202	synapse	5.31843e-05	125	473
34	GO:0000775	chromosome, centromeric region	5.44174e-05	53	153
35	GO:0043025	neuronal cell body	6.21564e-05	93	326
36	GO:0030055	cell-substrate junction	6.24587e-05	44	118
37	GO:0044297	cell body	6.61611e-05	96	340
38	GO:0005874	microtubule	0.000109481	88	307
39	GO:0005925	focal adhesion	0.000166538	40	106
40	GO:0031252	cell leading edge	0.000182998	63	200
41	GO:0030027	lamellipodium	0.000186482	37	95
42	GO:0000123	histone acetyltransferase complex	0.000274042	29	67
43	GO:0044421	extracellular region part	0.000274118	249	1108
44	GO:0005605	basal lamina	0.000432659	14	21
45	GO:0005924	cell-substrate adherens junction	0.00068167	40	111
46	GO:0030934	anchoring collagen	0.000784007	9	10
47	GO:0016323	basolateral plasma membrane	0.0015148	77	274
48	GO:0000792	heterochromatin	0.00158019	26	61
49	GO:0016605	PML body	0.00158019	26	61
50	GO:0048471	perinuclear region of cytoplasm	0.00181184	106	411
51	GO:0016585	chromatin remodeling complex	0.00186696	36	99
52	GO:0005606	laminin-1 complex	0.00328389	7	7
53	GO:0005884	actin filament	0.00348197	24	56
54	GO:0005667	transcription factor complex	0.00488484	86	324
55	GO:0044450	microtubule organizing center part	0.00515319	27	68
56	GO:0030424	axon	0.00535347	76	278
57	GO:0042598	vesicular fraction	0.00556439	86	325
58	GO:0031226	intrinsic to plasma membrane	0.00647649	281	1322
59	GO:0005792	microsome	0.00669423	84	317
60	GO:0005887	integral to plasma membrane	0.00672941	276	1296
61	GO:0034704	calcium channel complex	0.00795059	16	31
62	GO:0005938	cell cortex	0.00856356	53	177
63	GO:0005720	nuclear heterochromatin	0.00888292	19	41
64	GO:0042641	actomyosin	0.00938135	21	48
65	GO:0030427	site of polarized growth	0.0114961	34	98
66	GO:0030426	growth cone	0.0115503	33	94
67	GO:0031988	membrane-bounded vesicle	0.0154888	174	773
68	GO:0043256	laminin complex	0.0179525	8	10
69	GO:0019717	synaptosome	0.0186228	44	142
70	GO:0005593	FACIT collagen	0.0195769	6	6
71	GO:0031982	vesicle	0.0201146	188	849
72	GO:0016023	cytoplasmic membrane-bounded vesicle	0.0207272	169	751
73	GO:0043197	dendritic spine	0.0249549	30	85
74	GO:0044309	neuron spine	0.0249549	30	85
75	GO:0005635	nuclear envelope	0.0273564	73	276
76	GO:0031410	cytoplasmic vesicle	0.032944	179	809
77	GO:0005929	cilium	0.0423436	52	182
78	GO:0008287	protein serine/threonine phosphatase complex	0.0447409	19	45
